# Supplementary material for: Age trends of genetic parameters, early selection and family by site interactions for growth traits in Larix kaempferi open-pollinated families
Source: BMC Genet. 2016 Jul 7;17:104. doi: 10.1186/s12863-016-0400-7 (PMC4936286; doi:10.1186/s12863-016-0400-7)
Supplement: Additional file 3: — The data sets collected in our research. Site represents the collection site, Fam stands for the families and Rep stands for the block within sites. The letter of h stands for the HGT and the letter of b stands for the DBH. The number after the letters of h and b stand for the age. (XLSX 621 kb) [file 12863_2016_400_MOESM3_ESM.xlsx]

## Sheet: Sheet1
Tree	Site	Fam	Rep	h1	h2	h3	h4	h5	h6	h7	h8	h10	h11	h15	h16	b5	b6	b7	b8	b10	b11	b15	b16
8511	Hubei	85	1	0.24	0.32	1.5		3.6	4.5	4.6	5.8		8	11.3	12.1	3.1	4.3	6.1			11.4	15.8	16.4
8514	Hubei	85	1			0.5		2	2.8							1.1	2.6
8516	Hubei	85	1	0.26	0.77	1.42	2.16	2.96	3.8	4.66	5.53	7.26	8.1	11.27	12	2.84	4.37	6.08	7.88	11.47	13.15	18.61	19.64
8521	Hubei	85	2	0.19	0.73	1.52	2.48	3.57	4.71	5.89	7.07	9.33	10.4	14.08	14.85	3.19	5.05	7.12	9.27	13.4	15.23	20.69	21.62
8524	Hubei	85	2	0.37	0.94	1.58	2.27	2.98	3.69	4.39	5.08	6.4	7.03	9.28	9.78	2.93	4.09	5.28	6.44	8.56	9.48	12.22	12.7
8532	Hubei	85	3	0.05	0.34	0.97	1.9	3.02	4.23	5.44	6.59	8.61	9.45	11.76	12.13	3.12	4.75	6.53	8.35	11.82	13.37	18.02	18.83
8535	Hubei	85	3	0.4	1.08	1.89	2.78	3.7	4.65	5.59	6.53	8.35	9.23	12.41	13.13	3.57	5.45	7.47	9.48	13.12	14.66	18.93	19.6
8547	Hubei	85	4	0.42	1.01	1.68	2.4	3.15	3.92	4.7	5.49	7.06	7.84	10.88	11.61	3.01	4.36	5.84	7.41	10.61	12.19	17.81	19
8548	Hubei	85	4	0.13	0.41	0.81	1.3	1.88	2.54	3.27	4.05	5.78	6.72	10.83	11.93	1.41	2.28	3.33	4.54	7.22	8.63	14.05	15.27
8553	Hubei	85	5	0.59	1.36	2.2	3.09	4.01	4.96	5.91	6.89	8.85	9.84	13.78	14.76	4.69	6.61	8.65	10.74	14.82	16.73	23.17	24.45
8557	Hubei	85	5	0.43	1.05	1.76	2.53	3.35	4.22	5.12	6.05	7.98	8.97	13.1	14.17	3.72	5.14	6.67	8.28	11.62	13.3	19.75	21.25
8558	Hubei	85	5	0.24	0.66	1.17	1.75	2.39	3.09	3.82	4.6	6.24	7.11	10.77	11.73	2	2.92	3.97	5.11	7.6	8.9	14.08	15.31
8564	Hubei	85	6	0.3	0.74	1.27	1.85	2.48	3.15	3.85	4.58	6.11	6.91	10.26	11.14	2.25	3.57	5.05	6.57	9.48	10.76	14.54	15.17
8565	Hubei	85	6	0.42	0.7	1.31		2.8	3.6	4.1	4.5					1.5	2.9	4	5.5
8566	Hubei	85	6	0.19	0.55	1.03	1.58	2.18	2.82	3.49	4.17	5.56	6.26	8.96	9.61	1.76	2.84	4.05	5.32	7.75	8.83	11.99	12.52
8567	Hubei	85	6	0.13	0.45	0.9	1.46	2.11	2.82	3.59	4.39	6.08	6.95	10.43	11.29	1.37	2.42	3.72	5.17	8.21	9.66	14.33	15.17
8568	Hubei	85	6	0.31	0.78	1.33	1.93	2.58	3.27	3.98	4.73	6.28	7.09	10.45	11.32	2.11	3.34	4.73	6.22	9.21	10.61	15.13	15.97
8611	Hubei	86	1	0.31	0.95	1.75	2.66	3.62	4.61	5.61	6.6	8.5	9.4	12.59	13.28	4.16	5.66	7.23	8.82	11.94	13.42	18.52	19.58
8612	Hubei	86	1	0.25	0.74	1.36	2.08	2.86	3.68	4.52	5.38	7.12	7.98	11.29	12.07	2.25	3.48	4.81	6.13	8.52	9.53	12.31	12.74
8615	Hubei	86	1	0.65		1.04		3.1	4.6	5.2	6.3					2.5	4.8	6.4	8.8
8616	Hubei	86	1	0.58	1.31	2.1	2.92	3.74	4.56	5.37	6.18	7.74	8.5	11.33	11.99	3.38	4.76	6.18	7.58	10.16	11.3	14.71	15.31
8617	Hubei	86	1		0.72	1.43		3	4.8	4.4	5.8					2.2	4	4.9	6.7
8618	Hubei	86	1	0.3	0.97	1.88	2.94	4.08	5.27	6.47	7.66	9.95	11.03	14.83	15.63	4.36	6.09	7.91	9.73	13.2	14.79	19.92	20.9
8621	Hubei	86	2	0.63	1.5	1.78		3.8	4.5	4.8	5.2					3.9	5.5	6.5	8
8622	Hubei	86	2	0.52	1.35	2.31	3.33	4.38	5.43	6.47	7.49	9.42	10.33	13.57	14.27	7.47	8.83	10.09	11.25	13.28	14.16	16.91	17.44
8623	Hubei	86	2	0.4	1.22	2.27	3.42	4.61	5.79	6.94	8.03	10.01	10.89	13.72	14.26	6.01	8.11	10.13	12	15.14	16.4	19.74	20.25
8626	Hubei	86	2	0.49	1.3	2.25	3.26	4.31	5.36	6.39	7.4	9.3	10.2	13.32	13.99	6.07	8.08	10.06	11.94	15.25	16.66	20.78	21.49
8627	Hubei	86	2	0.46	1.05	1.7	2.39	3.11	3.86	4.62	5.41	7.02	7.84	11.22	12.09	3.42	5.01	6.43	7.61	9.21	9.71	10.63	10.72
8628	Hubei	86	2			1.67		3.8	4.5	5	5.7					3	4.2	5.1	7
8642	Hubei	86	4	0.24	0.71	1.31	2.01	2.77	3.56	4.38	5.21	6.86	7.66	10.69	11.39	2.25	3.53	5.03	6.65	10.06	11.73	17.56	18.74
8645	Hubei	86	4	0.37	0.99	1.73	2.56	3.45	4.38	5.35	6.34	8.37	9.4	13.48	14.48	3.56	5.18	6.95	8.82	12.59	14.42	20.82	22.14
8654	Hubei	86	5	0.3	0.76	1.3	1.91	2.57	3.26	4	4.76	6.36	7.19	10.66	11.56	2.02	3.02	4.11	5.24	7.45	8.48	11.8	12.43
8661	Hubei	86	6	0.47	1.14	1.87	2.61	3.35	4.06	4.74	5.39	6.57	7.11	8.91	9.28	3.36	4.54	5.79	7.07	9.63	10.89	15.47	16.49
8662	Hubei	86	6	0.3	0.98	1.87	2.88	3.93	4.97	5.99	6.96	8.71	9.49	11.95	12.43	4.03	5.56	7.15	8.75	11.81	13.23	17.91	18.83
8663	Hubei	86	6		0.92	1.05		3.2	3.6	4.6	6					2.3	3.7	4.7	6.1
8664	Hubei	86	6	0.16	0.59	1.22	1.98	2.8	3.65	4.49	5.31	6.82	7.5	9.67	10.09	2.37	3.55	4.84	6.14	8.62	9.74	13.13	13.73
8665	Hubei	86	6	0.08	0.48	1.24	2.29	3.53	4.89	6.27	7.64	10.15	11.26	14.67	15.29	3.62	5.04	6.57	8.18	11.49	13.14	19.33	20.73
8668	Hubei	86	6		0.52	0.83		2.3	3	4	4.2					0.7	2.9	3.6	5.2
8711	Hubei	87	1	0.7	1.39	2.05	2.7	3.32	3.91	4.49	5.04	6.07	6.56	8.32	8.71	2.71	3.87	5.11	6.37	8.82	9.96	13.72	14.45
8712	Hubei	87	1	0.45		1.3		2.6	3.2	4.4	5.8					2.2	3.3	4.5	6.3
8713	Hubei	87	1	0.66	1.45	2.31	3.2	4.12	5.07	6.03	7	8.98	9.99	14.05	15.07	5.01	6.64	8.34	10.08	13.62	15.37	21.98	23.5
8716	Hubei	87	1	0.58	1.37	2.24	3.15	4.07	5	5.93	6.84	8.64	9.51	12.78	13.54	5.03	6.68	8.39	10.1	13.44	15.03	20.59	21.77
8718	Hubei	87	1	0.63	1.43	2.27	3.11	3.94	4.74	5.52	6.27	7.68	8.33	10.62	11.12	4.98	6.73	8.49	10.2	13.31	14.68	18.89	19.65
8722	Hubei	87	2	0.42	0.99	1.62	2.29	2.99	3.7	4.42	5.14	6.6	7.33	10.18	10.88	2.33	4.21	6.33	8.4	11.83	13.09	15.81	16.13
8724	Hubei	87	2	0.27	0.91	1.8	2.84	3.97	5.15	6.34	7.5	9.73	10.77	14.31	15.05	4.66	6.35	8.13	9.92	13.45	15.12	20.91	22.12
8725	Hubei	87	2			1.62		3.6	4.4	5.2	6.2					3.1	4.3	5.7	7.2
8726	Hubei	87	2	0.41	1.19	2.15	3.23	4.37	5.54	6.71	7.87	10.09	11.15	14.92	15.74	6.32	8.29	10.29	12.3	16.21	18.06	24.58	25.98
8731	Hubei	87	3	0.22	0.86	1.81	2.94	4.18	5.46	6.73	7.95	10.19	11.19	14.36	14.97	4.76	6.77	8.89	11.02	15.07	16.92	22.76	23.85
8734	Hubei	87	3	0.07	0.42	1.13	2.16	3.43	4.84	6.34	7.84	10.71	12.01	16.2	17	3.82	5.73	7.84	10.04	14.42	16.48	23.27	24.57
8738	Hubei	87	3	0.21	0.83	1.74	2.84	4.04	5.28	6.5	7.68	9.85	10.81	13.86	14.44	4.86	7	9.24	11.47	15.59	17.4	22.79	23.73
8746	Hubei	87	4	0.37	0.89	1.5	2.16	2.87	3.61	4.38	5.18	6.84	7.7	11.28	12.2	2.91	4.29	5.85	7.55	11.21	13.09	20.34	22.01
8751	Hubei	87	5	0.43	1.26	2.29	3.41	4.58	5.75	6.89	7.99	10.02	10.94	14.02	14.65	6.05	7.85	9.67	11.49	14.96	16.6	22.27	23.47
8753	Hubei	87	5	0.52	0.63
8754	Hubei	87	5	0.31	0.89	1.61	2.42	3.26	4.12	4.98	5.83	7.46	8.23	10.96	11.56	2.61	4.35	6.3	8.3	11.97	13.52	17.66	18.27
8756	Hubei	87	5		0.66	1.9		3.6	4.5	5.8	7.3					3.1	4.9	6.6	8.4
8757	Hubei	87	5	0.59	1.38	2.27	3.2	4.17	5.15	6.15	7.15	9.16	10.15	14.04	14.98	4.72	6.23	7.77	9.3	12.21	13.56	18.15	19.09
8758	Hubei	87	5		1.45	1.95		3.8	4.5	5.4	6.6					4.5	6.5	8.2	9.7
8811	Hubei	88	1	0.4	1.01	1.73	2.52	3.38	4.29	5.25	6.24	8.31	9.39	13.93	15.1	3.05	4.54	6.19	7.94	11.48	13.18	19.01	20.18
8813	Hubei	88	1	0.4	0.58	1.16		3.1								2.4
8816	Hubei	88	1	0.16	0.47	0.89	1.39	1.95	2.55	3.19	3.85	5.22	5.92	8.73	9.43	1.7	2.78	4.04	5.4	8.16	9.47	13.66	14.44
8818	Hubei	88	1	0.19	0.58	1.1	1.71	2.38	3.1	3.85	4.61	6.15	6.92	9.86	10.55	1.84	2.95	4.23	5.61	8.39	9.7	13.9	14.68
8821	Hubei	88	2	0.44	1	1.61	2.26	2.94	3.63	4.35	5.08	6.56	7.31	10.39	11.16	2.53	3.93	5.38	6.77	9.11	10.03	12.29	12.6
8824	Hubei	88	2	0.09	0.42	0.96	1.66	2.49	3.41	4.36	5.34	7.26	8.18	11.39	12.06	1.49	2.86	4.53	6.3	9.53	10.84	14.02	14.44
8825	Hubei	88	2	0.32	0.97	1.8	2.73	3.71	4.71	5.7	6.67	8.51	9.36	12.3	12.91	4.4	6.64	8.96	11.2	15.02	16.55	20.44	21
8827	Hubei	88	2	0.23	0.79	1.56	2.47	3.47	4.52	5.58	6.64	8.69	9.66	13.07	13.8	3.93	5.89	7.99	10.11	14.06	15.8	20.92	21.79
8831	Hubei	88	3	0.42	1.07	1.82	2.63	3.47	4.32	5.17	6.02	7.67	8.47	11.44	12.12	3.49	4.95	6.51	8.1	11.24	12.71	17.67	18.67
8833	Hubei	88	3	0.21	0.58	1.04	1.57	2.16	2.8	3.48	4.2	5.75	6.56	10.05	10.97	1.66	2.69	3.88	5.14	7.65	8.81	12.42	13.07
8844	Hubei	88	4	0	0.06	0.25	0.64	1.24	2.02	2.92	3.9	5.88	6.81	9.83	10.38	0.65	1.38	2.42	3.72	6.73	8.27	13.4	14.35
8845	Hubei	88	4	0.55	1.24	1.98	2.78	3.6	4.45	5.32	6.22	8.05	8.99	12.86	13.85	5.13	6.88	8.69	10.49	13.93	15.53	20.93	22.02
8847	Hubei	88	4	0.26	0.9	1.77	2.75	3.77	4.78	5.76	6.68	8.31	9.01	11.16	11.55	3.92	5.56	7.22	8.83	11.68	12.88	16.26	16.81
8848	Hubei	88	4	0.28	0.9	1.73	2.68	3.69	4.74	5.78	6.81	8.74	9.64	12.71	13.35	4.19	5.7	7.31	8.99	12.4	14.11	20.51	21.96
8854	Hubei	88	5	0.14	0.67	1.55	2.66	3.89	5.14	6.36	7.52	9.52	10.37	12.79	13.2	4.96	6.65	8.4	10.17	13.6	15.22	20.87	22.05
8856	Hubei	88	5	0.49	1.23	2.08	2.99	3.93	4.87	5.8	6.72	8.49	9.34	12.4	13.08	4.68	6.29	7.95	9.59	12.73	14.17	18.98	19.94
8857	Hubei	88	5	0.4	1.12	1.95	2.81	3.65	4.46	5.2	5.89	7.08	7.59	9.11	9.39	3.21	4.61	6.06	7.51	10.18	11.35	14.87	15.49
8861	Hubei	88	6	0.52	1.31	2.24	3.24	4.28	5.34	6.41	7.48	9.58	10.6	14.45	15.35	4.9	6.55	8.2	9.79	12.7	13.99	17.96	18.69
8862	Hubei	88	6	0.71	1.03	1.85		3.9	4.6	5.8	7.2					3.2	4.5	6.3	7.4
8863	Hubei	88	6	0.4	0.89	1.41	1.95	2.5	3.06	3.63	4.21	5.37	5.95	8.29	8.87	1.78	2.86	4.1	5.4	7.93	9.08	12.57	13.18
8864	Hubei	88	6	0.48	0.84	1.55		3.2	3.7	5	6.1					3.6	3.7	4.8	6.2
8865	Hubei	88	6	0.52	1.35	2.32		4.2	5.3	5.8	7.3					5.2	6	6.9	8.6
8866	Hubei	88	6	0.21	0.78	1.61	2.61	3.71	4.86	6	7.12	9.21	10.17	13.29	13.91	4.09	5.5	6.98	8.49	11.46	12.88	17.94	19.03
8867	Hubei	88	6	0.6	1.3	2.4		4.6	5.3	7	8.4					4.3	7.4	9.4	11.5
8868	Hubei	88	6	0.39	1.16	2.1	3.11	4.14	5.13	6.08	6.97	8.55	9.23	11.36	11.76	4.46	5.99	7.58	9.18	12.31	13.8	19.03	20.14
8911	Hubei	89	1	0.16	0.59	1.2	1.93	2.71	3.5	4.29	5.04	6.42	7.03	8.98	9.35	1.55	2.76	4.14	5.56	8.11	9.14	11.69	12.03
8912	Hubei	89	1	0.24	0.86	1.72	2.74	3.84	4.98	6.12	7.23	9.33	10.29	13.5	14.15	3.3	4.93	6.71	8.56	12.14	13.8	19.08	20.06
8913	Hubei	89	1	0.47	0.5	1.47		3.5	4.6	4.7	6.4					2.4	4.7	5.5	8.1
8914	Hubei	89	1	0.4	1.09	1.89	2.75	3.61	4.45	5.27	6.05	7.47	8.1	10.2	10.63	2.97	4.94	6.95	8.77	11.49	12.41	14.22	14.4
8916	Hubei	89	1	0.24	0.81	1.6	2.53	3.54	4.59	5.66	6.72	8.75	9.71	13.01	13.71	2.79	4.19	5.74	7.38	10.68	12.26	17.57	18.62
8917	Hubei	89	1	0.44		0.56		1.8	2.5	3.5	4.6					0.9	2.1	3.2	4
8918	Hubei	89	1	0.31	0.99	1.9	2.95	4.09	5.27	6.48	7.68	10	11.11	15.05	15.91	3.99	5.62	7.28	8.92	11.9	13.19	17.02	17.69
8921	Hubei	89	2	0.37	0.98	1.7	2.52	3.4	4.34	5.32	6.34	8.48	9.58	14.16	15.33	3.51	5.04	6.68	8.37	11.73	13.32	18.72	19.81
8922	Hubei	89	2	0.56		0.68		2	2.6	3						0.6	1.6	2.4
8923	Hubei	89	2	0.56	1.34	2.2	3.08	3.96	4.82	5.66	6.46	7.97	8.67	11.09	11.6	3.94	5.42	6.83	8.09	10.12	10.88	12.74	12.99
8924	Hubei	89	2	0.61		1.17		3.9	4.6	6.2	7.3					3.9	6	8	10.2
8925	Hubei	89	2	0.37	1.09	1.96	2.91	3.89	4.87	5.83	6.75	8.44	9.21	11.77	12.29	5.25	6.66	8.02	9.29	11.55	12.53	15.5	16.04
8926	Hubei	89	2	0.64	0.88	1.59		3.5	4.6	5.8	6					4.1	5.8	7.2	9
8927	Hubei	89	2	0.35	1.06	1.99	3.03	4.14	5.27	6.41	7.52	9.64	10.63	14.07	14.79	5.47	7.53	9.61	11.63	15.26	16.83	21.47	22.28
8928	Hubei	89	2	0.14	0.6	1.31	2.2	3.2	4.27	5.34	6.4	8.4	9.31	12.29	12.87	3.6	5.05	6.58	8.14	11.19	12.62	17.42	18.38
8931	Hubei	89	3	0.56		0.9		2.3	2.7	3.3	3.2					1.8	3	3.2	4
8932	Hubei	89	3	0.2	0.72	1.46	2.35	3.32	4.33	5.34	6.32	8.17	9.01	11.79	12.34	3.22	4.7	6.29	7.93	11.1	12.56	17.29	18.19
8933	Hubei	89	3	0.44	1.12	1.92	2.8	3.76	4.79	5.86	6.97	9.32	10.55	15.71	17.06	4.77	6.64	8.55	10.41	13.8	15.27	19.64	20.4
8934	Hubei	89	3	0.4		0.8		3	3.6	4.4	5.2					1.8	4.1	4.8	6.5
8937	Hubei	89	3	0.2	0.81	1.72	2.82	4.01	5.21	6.37	7.46	9.4	10.22	12.68	13.12	5.11	7.29	9.51	11.65	15.44	17.04	21.5	22.23
8941	Hubei	89	4	0.25	0.67	1.19	1.79	2.46	3.18	3.94	4.75	6.47	7.38	11.27	12.3	2.61	3.8	5.05	6.3	8.64	9.68	12.8	13.35
8942	Hubei	89	4	0.39	1.05	1.84	2.72	3.64	4.6	5.58	6.56	8.51	9.47	13.11	13.96	3.14	4.65	6.3	8.01	11.35	12.9	17.9	18.84
8944	Hubei	89	4	0.41	1.08	1.89	2.8	3.76	4.77	5.8	6.86	9	10.06	14.25	15.26	4.41	6.25	8.22	10.25	14.3	16.24	22.97	24.35
8945	Hubei	89	4	0.57	1.25	1.98	2.73	3.5	4.29	5.09	5.9	7.54	8.37	11.71	12.55	3.82	5.3	6.85	8.42	11.5	12.95	17.88	18.88
8946	Hubei	89	4	0.67	0.76	1.56		3.5	4.4	4.4	4.5					3.2	5	5.4	6.3
8955	Hubei	89	5	0.26	0.62	1.03	1.46	1.91	2.36	2.82	3.28	4.19	4.64	6.35	6.76	0.66	1.37	2.32	3.4	5.58	6.54	9.15	9.53
8956	Hubei	89	5	0.19	0.56	1.04	1.62	2.28	3	3.78	4.61	6.41	7.36	11.46	12.54	2.2	3.28	4.52	5.91	8.96	10.57	17.08	18.64
8957	Hubei	89	5	0.15	0.44	0.85	1.34	1.91	2.54	3.23	3.97	5.59	6.46	10.26	11.28	1.39	2.29	3.39	4.64	7.43	8.88	14.38	15.59
8962	Hubei	89	6					2.1	2.3	2.5						0.8	1.4	2.1
8966	Hubei	89	6	0.25	0.75	1.4	2.12	2.88	3.65	4.41	5.14	6.53	7.16	9.31	9.75	2.25	3.61	5.08	6.53	9.04	10.04	12.56	12.91
9011	Hubei	90	1	0.34	1.12	2.15	3.33	4.56	5.8	7	8.15	10.24	11.17	14.11	14.68	3.71	6.02	8.55	11.11	15.74	17.67	22.79	23.55
9013	Hubei	90	1	0.66	1.5	2.39	3.32	4.26	5.21	6.16	7.1	8.96	9.87	13.35	14.17	4.34	6	7.67	9.29	12.22	13.48	17.21	17.85
9014	Hubei	90	1	0.48		1.48		3.6	4.6	5.4	6.5					3	5.1	5.6
9016	Hubei	90	1	0.48	0.92	1.25		3.3	3.4	3.6	4.4					2	3.2	3.9	5.3
9017	Hubei	90	1	0.31	1.12	2.25	3.57	4.98	6.41	7.82	9.17	11.64	12.75	16.25	16.93	6.08	8.27	10.47	12.62	16.55	18.29	23.61	24.58
9018	Hubei	90	1			1.24		2.6	3.8	4.7	5.5					1.9	3.7	4.6	5.8
9021	Hubei	90	2	0.35	0.93	1.6	2.33	3.07	3.82	4.56	5.29	6.67	7.32	9.61	10.11	2.02	3.49	5.14	6.79	9.68	10.82	13.58	13.94
9022	Hubei	90	2	0.66		1.35		2.9	3.8	4.3	5.4					2.2	4.6	6	7.1
9023	Hubei	90	2	0.17	0.79	1.78	3.03	4.4	5.82	7.22	8.56	10.94	11.97	15.06	15.6	6.02	8.02	10.09	12.2	16.4	18.44	25.83	27.46
9024	Hubei	90	2	0.29	0.98	1.9	2.94	4.03	5.1	6.14	7.13	8.88	9.65	12.03	12.47	4.18	5.8	7.45	9.03	11.87	13.08	16.61	17.2
9025	Hubei	90	2	0.54	1.11	1.71	2.31	2.92	3.53	4.15	4.77	6.01	6.64	9.13	9.76	4.94	7.28	9.37	11.07	13.33	14.01	15.22	15.33
9026	Hubei	90	2	0.52	1.19	1.3			4	4	4.2					2.1	3.3	4.2	5.5
9028	Hubei	90	2			1.13		1.9	2.5	3.2						0.9	1.8	2.9
9033	Hubei	90	3	0.24	0.69	1.25	1.88	2.56	3.28	4.02	4.77	6.27	7.01	9.86	10.53	2.64	4.1	5.74	7.48	10.98	12.64	18.04	19.07
9036	Hubei	90	3	0.39	0.92	1.49	2.08	2.68	3.29	3.89	4.48	5.64	6.2	8.28	8.76	2.43	3.63	4.89	6.12	8.33	9.25	11.78	12.18
9038	Hubei	90	3	0.26	0.84	1.61	2.49	3.41	4.33	5.24	6.11	7.72	8.44	10.78	11.24	3.74	5.42	7.15	8.83	11.79	13.03	16.43	16.96
9043	Hubei	90	4	0.07	0.52	1.4	2.59	3.91	5.22	6.44	7.51	9.21	9.85	11.38	11.59	3.63	5.53	7.51	9.42	12.72	14.05	17.44	17.92
9044	Hubei	90	4	0.45	1.27	2.28	3.4	4.58	5.79	7.01	8.23	10.59	11.72	15.84	16.76	5.56	7.56	9.66	11.81	16.09	18.16	25.56	27.16
9045	Hubei	90	4	0.41	0.98	1.61	2.28	2.97	3.67	4.39	5.1	6.52	7.23	9.94	10.6	2.85	4.35	6.01	7.76	11.2	12.81	17.95	18.91
9047	Hubei	90	4	0.5	1.12	1.79	2.5	3.22	3.95	4.69	5.44	6.94	7.68	10.63	11.36	3.2	4.96	6.9	8.91	12.74	14.45	19.58	20.47
9061	Hubei	90	6	0.2	0.81	1.73	2.86	4.11	5.41	6.71	7.98	10.33	11.38	14.75	15.4	4.43	6.03	7.67	9.3	12.4	13.81	18.42	19.32
9062	Hubei	90	6	0.73					1.9	2.5	3.6						0.6	1.5	2.5
9063	Hubei	90	6	0.21	0.71	1.41	2.26	3.21	4.22	5.27	6.33	8.46	9.49	13.3	14.15	2.72	4.01	5.46	7.03	10.33	11.99	18.18	19.55
9064	Hubei	90	6	0.55		1.2		2.4	3.4	3.8	4.5					1.6	2.8	3.9	5
9065	Hubei	90	6	0.71		1.4		2.7	3.5	4	5.2					2.4	4.2	5.7	7.3
9066	Hubei	90	6	0.42	1.03	1.74	2.52	3.34	4.21	5.11	6.04	7.95	8.94	12.98	14.02	3.38	4.69	6.1	7.54	10.43	11.82	16.73	17.77
9067	Hubei	90	6	0.6	0.84	1		3.1	4.1	5.4	6.9					2.3	4.2	5.7	7.8
9068	Hubei	90	6	0.2	0.76	1.56	2.54	3.63	4.77	5.93	7.08	9.27	10.29	13.77	14.48	4.12	5.67	7.32	9.03	12.46	14.13	20.16	21.47
9122	Hubei	91	2	0.43	1.03	1.7	2.41	3.14	3.87	4.6	5.33	6.75	7.43	9.99	10.58	2.46	3.77	5.12	6.42	8.63	9.49	11.65	11.95
9123	Hubei	91	2	0.44	1.1	1.87	2.73	3.64	4.6	5.59	6.61	8.73	9.81	14.24	15.36	3.77	5.28	6.89	8.55	11.86	13.46	19.08	20.26
9126	Hubei	91	2	0.16	0.52	1.02	1.64	2.34	3.12	3.96	4.85	6.74	7.72	11.8	12.83	1.83	2.85	4.04	5.33	8.08	9.45	14.37	15.41
9132	Hubei	91	3	0.48	1.08	1.73	2.41	3.12	3.83	4.56	5.3	6.8	7.55	10.6	11.36	3.2	4.74	6.38	8.03	11.11	12.47	16.53	17.23
9133	Hubei	91	3	0.53	0.65	1.55		3.4	4.4	5.3	6.1					2.8	4.4	5.8	7.5
9134	Hubei	91	3	0.35	0.96	1.71	2.56	3.5	4.51	5.57	6.67	8.99	10.19	15.18	16.45	3.2	4.77	6.39	7.98	10.75	11.89	14.93	15.39
9136	Hubei	91	3	0.06	0.29	0.69	1.24	1.9	2.64	3.43	4.25	5.9	6.71	9.6	10.23	0.9	1.68	2.64	3.68	5.64	6.48	8.68	8.99
9137	Hubei	91	3					2.4	3.1	3.6	4.5					1.2	2.6	3.5	5.4
9141	Hubei	91	4	0.29	0.74	1.28	1.87	2.51	3.19	3.91	4.65	6.22	7.03	10.45	11.34	1.59	2.51	3.61	4.84	7.5	8.85	13.88	14.96
9143	Hubei	91	4	0.24	0.72	1.34	2.06	2.85	3.69	4.56	5.45	7.25	8.14	11.56	12.37	2.79	4.06	5.39	6.74	9.27	10.4	13.85	14.47
9144	Hubei	91	4	0.16	0.46	0.86	1.34	1.89	2.49	3.16	3.88	5.46	6.32	10.17	11.22	1.59	2.23	2.96	3.8	5.74	6.85	12.16	13.7
9151	Hubei	91	5	0.1	0.4	0.86	1.45	2.14	2.9	3.72	4.56	6.27	7.12	10.29	11.01	1.6	2.46	3.46	4.56	6.93	8.13	12.61	13.59
9152	Hubei	91	5	0.38	0.58	1.27			3.7	4.3	5.6						3.2	4.3	5.9
9153	Hubei	91	5	0.31	0.88	1.57	2.33	3.12	3.94	4.75	5.55	7.08	7.81	10.4	10.96	2.48	3.78	5.21	6.71	9.67	11.05	15.45	16.27
9155	Hubei	91	5	0.21	0.57	1.02			2.6	3.7	5.4						2.3	3.5	5.4
9156	Hubei	91	5	0.08	0.4	0.95	1.68	2.55	3.51	4.52	5.56	7.58	8.55	11.89	12.58	1.87	2.86	4.01	5.25	7.87	9.18	13.89	14.89
9157	Hubei	91	5		0.56	1.45			3.6	4.8	5.8						3.3	4.9	6.4
9161	Hubei	91	6	0.55	1.31	2.17	3.09	4.06	5.05	6.07	7.11	9.2	10.25	14.45	15.48	3.86	5.41	7.06	8.77	12.17	13.8	19.49	20.68
9162	Hubei	91	6	0.33	0.8	1.3		2.7	3.8	5.2	7					2.2	3.7	5.5	7.8
9163	Hubei	91	6	0.33		1.92		3.6	4	5.6	5.7					2.7	3.7	5	6.2
9164	Hubei	91	6	0.36	0.87	1.45	2.07	2.69	3.32	3.95	4.57	5.76	6.33	8.44	8.92	1.96	2.98	4.06	5.11	6.99	7.77	9.87	10.19
9165	Hubei	91	6	0.37	0.8	1.03		2.8	3.4	4	5					1.9	2.9	3.8	5.2
9166	Hubei	91	6	0.4	1.01	1.73	2.49	3.28	4.09	4.89	5.7	7.26	8.02	10.83	11.47	3.29	4.6	6.02	7.52	10.65	12.23	18.25	19.63
9167	Hubei	91	6	0.34	0.52	1.2		2.8	3.8	4.4	5.8					2.4	3.7	5.3	8
9168	Hubei	91	6	0.27	0.86	1.66	2.58	3.59	4.64	5.72	6.81	8.93	9.96	13.66	14.47	3.72	5.13	6.64	8.2	11.33	12.85	18.35	19.54
9211	Hubei	92	1	0.91	1.96	3.02	4.07	5.09	6.07	7.01	7.91	9.57	10.34	13.03	13.61	6.76	9.45	12.02	14.33	18.03	19.42	22.73	23.17
9212	Hubei	92	1	0.75		1.83		3.8	4.6	5.2	6.2					3.6	5.7	6.1	7.2
9213	Hubei	92	1	0.72	1.64	2.65	3.7	4.77	5.86	6.96	8.05	10.21	11.28	15.4	16.38	5.92	8.12	10.42	12.74	17.27	19.4	26.63	28.1
9215	Hubei	92	1	0.76	1.8	2.93	4.09	5.25	6.38	7.48	8.54	10.53	11.45	14.67	15.37	7.33	9.48	11.6	13.63	17.35	19.01	24.26	25.26
9216	Hubei	92	1	0.84	1.86	2.94	4.05	5.17	6.29	7.41	8.51	10.67	11.73	15.75	16.7	5.48	7.25	9.02	10.75	13.96	15.4	20.04	20.93
9221	Hubei	92	2	0.71	1.67	2.73	3.86	5.02	6.22	7.43	8.65	11.11	12.34	17.19	18.38	6.48	8.42	10.36	12.26	15.78	17.38	22.62	23.65
9222	Hubei	92	2	0.63	1.58	2.69	3.87	5.09	6.33	7.58	8.82	11.23	12.4	16.73	17.72	5.84	7.72	9.56	11.29	14.33	15.61	19.33	19.97
9223	Hubei	92	2	0.61	1.22	1.53		3.6	4.2	5	5.6					4.6	4.1	5	6.3
9224	Hubei	92	2	0.57	1.45	2.49	3.61	4.8	6.01	7.25	8.5	10.98	12.21	16.91	18.02	5.23	7.08	8.98	10.87	14.43	16.07	21.39	22.43
9225	Hubei	92	2	0.66	1.13	1.6		4.4	4.9	5.8	5.6					5	6.8	7.4	8.6
9226	Hubei	92	2	0.6	1.54	2.63	3.79	4.97	6.16	7.32	8.45	10.59	11.59	15.11	15.86	7.21	9.04	10.84	12.57	15.81	17.29	22.29	23.32
9227	Hubei	92	2	0.6	1.14	1.6		3.9	4.7	6	6.5					3.6	5.2	6	7.5
9228	Hubei	92	2	0.57	1.59	2.8	4.1	5.42	6.73	8	9.21	11.43	12.44	15.76	16.43	7.46	9.64	11.72	13.65	16.94	18.31	22.18	22.83
9232	Hubei	92	3	0.22	0.95	2.09	3.5	5.04	6.62	8.17	9.66	12.31	13.46	16.93	17.55	6.03	8.13	10.29	12.44	16.54	18.43	24.7	25.94
9233	Hubei	92	3	0.15	0.72	1.69	2.9	4.24	5.61	6.93	8.17	10.3	11.19	13.7	14.12	4.96	7.09	9.28	11.41	15.24	16.87	21.53	22.31
9235	Hubei	92	3	0.16	0.67	1.47	2.47	3.59	4.78	5.97	7.14	9.33	10.33	13.55	14.17	3.7	5.34	7.16	9.08	13.05	15.02	22.2	23.75
9237	Hubei	92	3			1.5		3.7	4.7	5.4	7					4.1	6.3	8.5	10.7
9238	Hubei	92	3	0.11	0.58	1.42	2.54	3.81	5.14	6.46	7.71	9.93	10.87	13.59	14.06	5.32	7.15	9.02	10.86	14.31	15.88	20.93	21.9
9241	Hubei	92	4	0.26	0.84	1.64	2.58	3.63	4.74	5.9	7.08	9.43	10.59	14.92	15.9	4.03	6.36	8.91	11.5	16.26	18.29	23.93	24.81
9245	Hubei	92	4	0.45	1.21	2.12	3.13	4.19	5.29	6.41	7.54	9.77	10.87	15.01	15.97	4.7	7.5	10.47	13.34	18.21	20.12	24.74	25.35
9247	Hubei	92	4	0.22	0.83	1.73	2.81	3.99	5.23	6.47	7.69	9.99	11.04	14.53	15.22	4.65	6.73	8.97	11.27	15.74	17.81	24.59	25.9
9251	Hubei	92	5	0.4	0.94	1.06			3.7	4.7	5.9						3.6	5.5	7.7
9252	Hubei	92	5	0.23	0.76	1.48	2.33	3.26	4.23	5.22	6.22	8.15	9.08	12.37	13.09	3.57	4.93	6.39	7.9	10.93	12.42	17.79	18.96
9253	Hubei	92	5	0.42	0.64	2.06			4.2	5.8	7.2						5.2	7.3	9.4
9254	Hubei	92	5	0.16	0.7	1.56	2.63	3.82	5.07	6.3	7.5	9.67	10.62	13.59	14.14	4.37	6.05	7.81	9.6	13.08	14.71	20.19	21.29
9255	Hubei	92	5	0.4	0.73	1.3			4	5	6.6						4.3	5.4	7.1
9256	Hubei	92	5	0.52	1.34	2.3	3.34	4.41	5.5	6.59	7.68	9.78	10.8	14.54	15.38	6.33	8.26	10.17	12.02	15.44	16.98	21.9	22.85
9258	Hubei	92	5	0.21	0.72	1.45	2.32	3.29	4.31	5.35	6.39	8.41	9.37	12.75	13.47	3.88	5.2	6.57	7.95	10.61	11.86	16.13	17.01
9262	Hubei	92	6	0.35	1.11	2.08	3.18	4.35	5.54	6.72	7.88	10.05	11.06	14.47	15.18	5.01	6.81	8.67	10.55	14.17	15.87	21.61	22.78
9263	Hubei	92	6	0.4	1.5	2.5		4.7	5.7	7.3	7.8					5.8	7.2	8.1	10.3
9264	Hubei	92	6	0.66	1.62	2.69	3.82	4.97	6.13	7.27	8.4	10.56	11.59	15.35	16.2	5.72	7.6	9.46	11.23	14.38	15.74	19.79	20.5
9265	Hubei	92	6	0.37	1.19	2.28	3.53	4.85	6.19	7.52	8.82	11.23	12.33	15.99	16.73	6.69	8.59	10.49	12.34	15.81	17.4	22.71	23.79
9266	Hubei	92	6	0.7	1.08	2.57		5.1	6.2	7.2	8					5.2	7.3	9	11
9267	Hubei	92	6	0.18	0.73	1.6	2.68	3.89	5.15	6.43	7.68	10	11.05	14.44	15.1	4.24	5.93	7.73	9.58	13.26	15.02	21.14	22.41
9312	Hubei	93	1	0.57	1.36	2.23	3.13	4.04	4.95	5.85	6.73	8.43	9.25	12.22	12.89	5.25	7.37	9.54	11.68	15.6	17.31	22.45	23.35
9313	Hubei	93	1	0.6	1.02	1.5		3.3	4.6	4	4.8					3	4.9	6.2	8.1
9314	Hubei	93	1	0.63	1.46	2.37	3.33	4.3	5.29	6.28	7.27	9.22	10.18	13.87	14.74	5.9	7.64	9.36	11.02	14.09	15.46	19.86	20.71
9315	Hubei	93	1	0.52	1.02	1.49		3.7	5	5.8	5.9					3.5	5.1	5.9	7.5
9316	Hubei	93	1	0.53	1.2	1.92	2.68	3.47	4.28	5.1	5.95	7.66	8.53	12.06	12.95	3.76	5.17	6.63	8.11	10.96	12.3	16.8	17.71
9321	Hubei	93	2	0.53	1.38	2.36	3.4	4.45	5.49	6.5	7.48	9.3	10.13	12.98	13.57	5.54	7.37	9.24	11.08	14.56	16.15	21.37	22.4
9322	Hubei	93	2	0.71	1.49	2.29	3.1	3.91	4.73	5.55	6.38	8.02	8.84	12.09	12.9	5.19	6.88	8.54	10.12	12.9	14.09	17.57	18.17
9325	Hubei	93	2	0.5	1.08	1.71	2.37	3.05	3.74	4.44	5.16	6.62	7.36	10.39	11.16	3.64	4.72	5.8	6.87	8.88	9.82	12.96	13.61
9328	Hubei	93	2	0.45	1.05	1.73	2.46	3.23	4.03	4.86	5.71	7.45	8.34	12	12.94	3.82	5.68	7.53	9.21	11.89	12.87	15.12	15.4
9331	Hubei	93	3	0.19	0.69	1.39	2.25	3.19	4.19	5.22	6.24	8.23	9.17	12.48	13.19	2.71	4.06	5.54	7.08	10.1	11.5	16.03	16.88
9333	Hubei	93	3	0.19	0.77	1.65	2.71	3.88	5.07	6.24	7.37	9.41	10.3	13.06	13.57	4.49	6.27	8.12	9.96	13.43	14.99	19.93	20.85
9334	Hubei	93	3	0.79		2.38		4.5	5.3	6.6	7.7					4.7	6.6	8.9	10.7
9337	Hubei	93	3		0.85	1.42		3.2	4.4	4.7	6.2					2.3	3.8	5.6	7.7
9338	Hubei	93	3	0.24	0.89	1.83	2.94	4.15	5.39	6.62	7.8	9.96	10.92	13.98	14.56	4.67	6.48	8.37	10.28	13.97	15.69	21.44	22.58
9341	Hubei	93	4	0.44	1.13	1.93	2.81	3.74	4.7	5.68	6.68	8.68	9.69	13.6	14.55	4.27	6.27	8.38	10.48	14.36	16.05	21.03	21.88
9342	Hubei	93	4	0.19	0.68	1.4	2.27	3.26	4.33	5.45	6.6	8.89	10.02	14.19	15.13	2.95	4.61	6.45	8.34	11.93	13.51	18.16	18.94
9345	Hubei	93	4	0.22	0.86	1.82	2.99	4.3	5.67	7.06	8.43	11.02	12.2	16.16	16.95	6.07	8	9.96	11.91	15.61	17.33	23.16	24.35
9346	Hubei	93	4			1.17		3.4	4.4	5.2	6.3					2.8	4.8	6.7	8.5
9347	Hubei	93	4	0.24	0.93	1.89	3	4.16	5.31	6.4	7.4	9.14	9.87	11.98	12.35	3.69	5.69	7.69	9.52	12.39	13.42	15.69	15.96
9358	Hubei	93	5			0.43
9361	Hubei	93	6	0.24	0.85	1.71	2.73	3.84	4.98	6.12	7.23	9.3	10.25	13.35	13.97	4.17	5.97	7.86	9.75	13.3	14.88	19.74	20.62
9362	Hubei	93	6	0.32	0.99	1.85	2.82	3.84	4.86	5.88	6.85	8.68	9.51	12.29	12.85	4.87	6.92	8.97	10.91	14.23	15.58	19.16	19.71
9363	Hubei	93	6	0.22	0.76	1.53	2.46	3.49	4.58	5.7	6.82	9.01	10.05	13.76	14.55	4.05	5.64	7.32	9.04	12.42	14.01	19.47	20.58
9364	Hubei	93	6	0.46	0.82	1.42		3	3.7	5.4	5.6					2.4	3.1	4.4	5.7
9365	Hubei	93	6	0.34	0.98	1.77	2.67	3.63	4.61	5.61	6.6	8.52	9.45	12.8	13.54	3.3	4.81	6.43	8.1	11.33	12.82	17.63	18.54
9366	Hubei	93	6	0.54				2.1	2.3	2.6	3.5					1.1	1.7	2.5	5.5
9368	Hubei	93	6	0.59	0.73	1.42		3.2	3.9	5	5.6					3.3	4.9	6.9	9
9411	Hubei	94	1	0.52	1.14	1.79	2.47	3.16	3.87	4.58	5.31	6.77	7.51	10.5	11.25	2.86	4.2	5.61	7.01	9.57	10.68	13.88	14.42
9412	Hubei	94	1	0.7	1.41	1.4		3.5	4.5	4.7	6					3.5	4.4	6	8
9413	Hubei	94	1	0.63				2.4	3.8	3.7	5					1.1	2.8	4.2	5.8
9414	Hubei	94	1	0.67	1.48	2.34	3.21	4.1	4.98	5.87	6.75	8.47	9.32	12.57	13.34	4.95	6.48	7.92	9.21	11.32	12.15	14.29	14.62
9415	Hubei	94	1	0.84		2.04		4.2	5.6	6	6.7					4.7	6.3	7.9	10.3
9416	Hubei	94	1	0.57	1.44	2.44	3.51	4.64	5.79	6.96	8.13	10.45	11.59	15.94	16.96	6.82	8.89	10.94	12.91	16.52	18.13	23.23	24.2
9417	Hubei	94	1	0.51	1.17	1.88	2.61	3.36	4.11	4.87	5.61	7.08	7.79	10.52	11.16	3.98	5.32	6.64	7.9	10.16	11.13	14	14.5
9418	Hubei	94	1	0.5		1.4		3	4	4.4	4.6					2.8	4	5	6.4
9421	Hubei	94	2	0.44	1.07	1.77	2.5	3.24	3.96	4.67	5.36	6.67	7.28	9.45	9.92	3.74	5.58	7.33	8.86	11.14	11.92	13.54	13.71
9422	Hubei	94	2	0.54	1.42	2.44	3.54	4.67	5.82	6.96	8.08	10.23	11.25	14.93	15.74	5.41	6.88	8.36	9.84	12.71	14.09	19.09	20.2
9423	Hubei	94	2	0.63	0.95	1.75		3.6	4.2	6	6.5					3.2	4.8	6.2	6.5
9424	Hubei	94	2	0.2	0.77	1.58	2.52	3.5	4.47	5.4	6.25	7.72	8.34	10.12	10.43	3.92	6.11	8.13	9.79	12.01	12.67	13.82	13.92
9425	Hubei	94	2	0.5	1.3	2.24	3.27	4.34	5.43	6.54	7.64	9.82	10.87	14.84	15.75	5.27	7.3	9.35	11.33	14.86	16.37	20.75	21.49
9426	Hubei	94	2	0.8		1.65		4.2	5.2	6.6	8.2					4.1	6	8.1	10
9427	Hubei	94	2	0.52	1.44	2.55	3.77	5.02	6.29	7.54	8.76	11.05	12.12	15.82	16.61	7.75	9.79	11.76	13.63	17.01	18.5	23.24	24.15
9428	Hubei	94	2		0.7	1.05		3.1	3.6	4.5	5.5					2.1	3.4	4.5	5.5
9431	Hubei	94	3	0.47	0.65	0.97		2.7	3.5	4.4	5					2.1	3.6	6	7.3
9432	Hubei	94	3	0.37	1.11	2.03	3.06	4.12	5.2	6.25	7.27	9.18	10.05	12.99	13.59	5.07	7.06	9.12	11.2	15.15	16.97	22.84	23.97
9434	Hubei	94	3	0.5	1.21	2.03	2.9	3.81	4.74	5.69	6.65	8.57	9.52	13.25	14.15	4.76	6.74	8.83	10.96	15.05	16.94	23.13	24.33
9435	Hubei	94	3	0.48	0.67	0.78		2.5	3.9	5.2	6.4					2.5	4.5	6.6	9.5
9436	Hubei	94	3	0.14	0.67	1.57	2.72	4.04	5.44	6.85	8.21	10.72	11.83	15.27	15.9	5.27	7.47	9.8	12.18	16.79	18.94	26.04	27.43
9437	Hubei	94	3	0.24	0.78	1.52	2.4	3.36	4.37	5.4	6.44	8.46	9.43	12.91	13.67	4.16	5.82	7.55	9.27	12.48	13.91	18.35	19.16
9447	Hubei	94	4	0.42	0.97	1.58	2.23	2.92	3.63	4.37	5.12	6.68	7.47	10.76	11.6	3.18	4.81	6.64	8.59	12.57	14.49	21.07	22.4
9451	Hubei	94	5	0.33	0.5	0.84		2.8	4	4.8	6.3					1.9	4.3	5.7	7.5
9452	Hubei	94	5	0.41	1	1.69	2.44	3.24	4.08	4.96	5.86	7.74	8.71	12.74	13.77	3.23	4.43	5.74	7.15	10.17	11.74	18.18	19.78
9453	Hubei	94	5	0.46				1.5	2.6	3	4.4					0.4	1.5	2.6	4.8
9454	Hubei	94	5	0.25	0.68	1.23	1.86	2.57	3.34	4.17	5.04	6.91	7.9	12.13	13.25	2	3.21	4.63	6.19	9.47	11.07	16.64	17.75
9455	Hubei	94	5	0.1	0.41	0.91	1.56	2.3	3.11	3.96	4.83	6.54	7.36	10.26	10.88	1.95	3.16	4.57	6.11	9.23	10.72	15.56	16.47
9457	Hubei	94	5	0.39		1.36		3.5	4.5	5.4	6.4					3.2	5.5	7	8.6
9458	Hubei	94	5	0.12	0.52	1.17	2	2.97	4.02	5.12	6.24	8.44	9.49	13.18	13.96	3.48	4.83	6.32	7.92	11.33	13.1	20.2	21.92
9461	Hubei	94	6	0.35		1.41		3	4	3.4	5					2.8	3.9	5	6.2
9462	Hubei	94	6	0.28	0.86	1.62	2.49	3.42	4.38	5.34	6.29	8.1	8.95	11.91	12.54	3.66	5.12	6.69	8.32	11.6	13.19	18.84	20.04
9463	Hubei	94	6	0.16	0.52	1.02	1.62	2.3	3.03	3.81	4.62	6.29	7.14	10.49	11.29	1.7	2.74	3.97	5.33	8.22	9.66	14.75	15.79
9465	Hubei	94	6	0.51	1.15	1.86	2.62	3.4	4.21	5.04	5.89	7.64	8.52	12.16	13.08	3.57	4.98	6.49	8.05	11.17	12.68	17.99	19.11
9466	Hubei	94	6	0.88		0.96		2.4	2.8	3	4					1.1	2.2	3.5	5
9468	Hubei	94	6	0.29	0.85	1.54	2.32	3.16	4.03	4.93	5.83	7.62	8.49	11.77	12.52	3.14	4.2	5.35	6.56	9.14	10.48	16.03	17.43
9511	Hubei	95	1	0.32	0.99	1.87	2.88	3.96	5.08	6.21	7.32	9.46	10.47	14.02	14.78	4.79	6.59	8.45	10.32	13.87	15.5	20.85	21.89
9512	Hubei	95	1	0.3	0.65	1.32		3.1	4.5	4.5	4.5					2.8	4.8	6.3	8.3
9513	Hubei	95	1	1.04	1.88	2.66	3.41	4.12	4.81	5.48	6.14	7.41	8.02	10.39	10.96	4.77	6.79	8.69	10.38	12.97	13.9	15.98	16.24
9515	Hubei	95	1	0.75	1.67	2.63	3.61	4.57	5.51	6.43	7.32	9	9.79	12.63	13.26	5.93	8.47	10.94	13.2	16.84	18.22	21.54	21.99
9516	Hubei	95	1	0.86	1.8	2.73	3.66	4.56	5.44	6.3	7.12	8.69	9.44	12.14	12.75	5.04	6.85	8.6	10.22	12.96	14.06	16.98	17.43
9517	Hubei	95	1	0.38	1.34	2.51	3.67	4.72	5.62	6.36	6.96	7.81	8.11	8.75	8.83	4.78	6.67	8.36	9.77	11.77	12.43	13.74	13.88
9518	Hubei	95	1		0.73	1.24		2.9	4.2	4.4	6.6					2.3	3.9	5.1	6.8
9521	Hubei	95	2	0.7	0.97	1.35		3.2	4.2	4.8	5.8					2.6	3.6	4.7	6.3
9522	Hubei	95	2	0.55	1.3	2.13	2.99	3.86	4.72	5.57	6.39	7.98	8.73	11.43	12.03	4.63	6.56	8.46	10.2	13.07	14.18	16.93	17.32
9525	Hubei	95	2	0.56	1.4	2.38	3.42	4.5	5.59	6.69	7.78	9.91	10.94	14.78	15.66	5.8	7.71	9.61	11.43	14.71	16.14	20.48	21.26
9526	Hubei	95	2	0.42	1.1	1.92	2.83	3.79	4.8	5.84	6.9	9.04	10.1	14.29	15.3	5.87	7.29	8.72	10.13	12.85	14.16	18.95	20.04
9527	Hubei	95	2		1.24	1.45		3.3	4	4.6	5.5					3.3	4.4	5.5	6.5
9528	Hubei	95	2	0.52	1.23	2.01	2.86	3.74	4.65	5.59	6.54	8.49	9.48	13.47	14.47	4.91	6.64	8.42	10.2	13.62	15.22	20.56	21.64
9531	Hubei	95	3	0.66	0.95	2.05		3.6	4.2	5.3	6.2					3.5	4.9	6.6	8.3
9532	Hubei	95	3	0.39	0.94	1.58	2.28	3.02	3.8	4.62	5.46	7.22	8.12	11.9	12.88	4.21	5.99	7.81	9.58	12.8	14.18	18.17	18.85
9534	Hubei	95	3	0.23	0.78	1.56	2.48	3.47	4.51	5.55	6.58	8.54	9.44	12.53	13.17	3.82	5.47	7.22	8.97	12.28	13.77	18.43	19.28
9535	Hubei	95	3	0.64	1.04	1.28		3	3.8	4.5	5.6					2.8	3.8	5.2	7
9538	Hubei	95	3	0.39	1.16	2.15	3.25	4.41	5.6	6.79	7.95	10.15	11.18	14.74	15.5	5.84	7.88	10	12.14	16.34	18.34	25.3	26.76
9541	Hubei	95	4	0.53	1.1	1.69	2.28	2.88	3.48	4.08	4.68	5.89	6.49	8.87	9.47	2.88	4.62	6.62	8.74	12.99	14.97	21.22	22.35
9555	Hubei	95	5	0.45	1.08	1.78	2.53	3.3	4.09	4.88	5.68	7.25	8.02	10.98	11.68	3.19	5.02	6.98	8.92	12.36	13.77	17.44	17.98
9556	Hubei	95	5	0.16	0.57	1.18	1.93	2.8	3.74	4.74	5.76	7.83	8.85	12.67	13.54	2.93	4.15	5.52	6.99	10.16	11.8	18.39	19.98
9564	Hubei	95	6	0.07	0.35	0.81	1.43	2.15	2.93	3.75	4.57	6.15	6.89	9.37	9.87	1.67	2.62	3.73	4.97	7.64	9.01	14.09	15.19
9566	Hubei	95	6	0.27	0.73	1.3	1.93	2.62	3.35	4.1	4.88	6.48	7.29	10.53	11.33	1.81	3.21	4.86	6.61	9.94	11.37	15.29	15.88
9567	Hubei	95	6	0.18	0.57	1.12	1.8	2.58	3.45	4.39	5.4	7.58	8.73	13.6	14.86	2.4	3.77	5.37	7.1	10.71	12.49	18.62	19.86
9568	Hubei	95	6	0.27	0.73	1.3	1.96	2.68	3.46	4.29	5.16	7	7.98	12.1	13.18	2.57	3.86	5.28	6.75	9.63	10.96	15.22	16.02
9626	Hubei	96	2	0.6	1.33	2.1	2.88	3.68	4.48	5.28	6.07	7.62	8.38	11.29	11.98	4.56	6.51	8.47	10.34	13.57	14.88	18.39	18.93
9627	Hubei	96	2	0.3	0.82	1.44	2.14	2.89	3.67	4.47	5.29	6.93	7.75	10.92	11.67	3.34	4.34	5.36	6.39	8.42	9.4	13	13.8
9638	Hubei	96	3	0.29	0.85	1.55	2.33	3.14	3.97	4.79	5.59	7.09	7.78	10.17	10.67	3.41	4.79	6.28	7.85	11.06	12.65	18.52	19.82
9647	Hubei	96	4	0.26	0.74	1.37	2.09	2.88	3.74	4.64	5.57	7.51	8.51	12.55	13.56	2.32	3.73	5.39	7.21	11.02	12.88	19.31	20.59
9652	Hubei	96	5	0.02	0.16	0.46	0.93	1.52	2.19	2.92	3.65	5.05	5.69	7.71	8.08	1.01	1.78	2.75	3.87	6.37	7.65	12.23	13.17
9653	Hubei	96	5	0.09	0.34	0.74	1.23	1.8	2.41	3.04	3.68	4.93	5.53	7.61	8.05	0.93	1.54	2.31	3.22	5.38	6.57	11.56	12.78
9655	Hubei	96	5	0.09	0.3	0.6	0.97	1.4	1.88	2.41	2.97	4.18	4.82	7.55	8.26	0.45	0.89	1.51	2.32	4.4	5.61	10.8	12.05
9661	Hubei	96	6	0.4	1.19	2.16	3.19	4.22	5.22	6.17	7.04	8.57	9.23	11.21	11.58	5.29	7.19	9.08	10.88	14.06	15.41	19.29	19.94
9662	Hubei	96	6	0.62		2.25		4.4	5.3	6	8					4.5	6	8	10.2
9666	Hubei	96	6	0.61	1.4	2.25		3.6	4	4.2	5.4					2.6	3.5	4.8	6.2
9667	Hubei	96	6	0.33	1.06	2.03	3.13	4.31	5.53	6.74	7.94	10.21	11.27	14.9	15.67	4.9	6.47	8.08	9.7	12.85	14.36	19.68	20.82
9668	Hubei	96	6	0.61	1.4	2.26	3.18	4.13	5.11	6.11	7.14	9.22	10.28	14.56	15.64	4.52	5.97	7.49	9.06	12.24	13.83	19.88	21.29
9711	Hubei	97	1	0.6	1.4	2.28	3.2	4.14	5.11	6.09	7.07	9.02	10	13.8	14.72	5.29	7.25	9.24	11.16	14.66	16.18	20.74	21.55
9712	Hubei	97	1	0.59	1.4	2.31	3.27	4.28	5.3	6.34	7.39	9.49	10.53	14.6	15.58	4.83	6.62	8.45	10.26	13.61	15.1	19.78	20.64
9713	Hubei	97	1	0.45	1.17	1.96	2.73	3.44	4.07	4.63	5.12	5.9	6.21	7.03	7.16	4.03	5.34	6.59	7.75	9.69	10.49	12.64	12.98
9716	Hubei	97	1	0.49	1.11	1.79	2.51	3.26	4.03	4.82	5.62	7.27	8.11	11.56	12.44	3.81	5.08	6.37	7.64	10.03	11.13	14.75	15.47
9717	Hubei	97	1	0.38	1.02	1.8	2.67	3.62	4.63	5.68	6.77	9.02	10.17	14.83	15.99	3.33	4.85	6.48	8.15	11.37	12.85	17.57	18.46
9718	Hubei	97	1	0.44		1.44		2.9	3.8	4.2	5					2.2	3.3	6.3	6.4
9723	Hubei	97	2	0.61	1.39	2.23	3.11	4.01	4.93	5.85	6.77	8.6	9.5	13.02	13.86	5.1	6.56	8	9.4	12.01	13.2	17.14	17.93
9724	Hubei	97	2	0.61	1.14	2.02		4.3	5.6	7	8.1					4.9	6.8	8.5	10.5
9725	Hubei	97	2	0.81	1	2		4.1	4.4	5.6	6.1					4.1	5.4	6.7	8.3
9726	Hubei	97	2	0.61	1.43	2.32	3.26	4.24	5.24	6.25	7.27	9.32	10.35	14.4	15.39	6.05	7.61	9.16	10.67	13.53	14.86	19.45	20.42
9727	Hubei	97	2		1.12	1.71		4.2	5	6.4	7.5					4.7	7.1	9.2	11.7
9728	Hubei	97	2	0.53	1.36	2.28	3.23	4.19	5.11	6	6.85	8.39	9.08	11.38	11.85	3.67	5.53	7.42	9.2	12.15	13.29	16.04	16.41
9731	Hubei	97	3	0.64	1.44	2.31	3.23	4.18	5.16	6.16	7.18	9.27	10.32	14.64	15.74	5.05	6.83	8.64	10.41	13.7	15.18	19.83	20.71
9732	Hubei	97	3	0.7	1.2	1.66		3	3.5	5.1	5.4					4.5	6.3	7.5	9
9734	Hubei	97	3	0.32	1.04	1.98	3.06	4.2	5.37	6.54	7.68	9.81	10.8	14.13	14.81	4.78	7.23	9.73	12.1	16.07	17.61	21.4	21.92
9735	Hubei	97	3	0.76	0.86	1.48		3.6	4.4	5.6	5.7					3.7	6.1	7.5	9
9736	Hubei	97	3	0.74		1.14		2.8	3.1	3.6	3.7					2.8	4.3	5.3	6
9737	Hubei	97	3	0.48	1.17	1.96	2.82	3.72	4.65	5.6	6.57	8.54	9.53	13.46	14.43	3.36	5.02	6.79	8.57	11.89	13.34	17.6	18.33
9738	Hubei	97	3	0.54	1.44	2.52	3.67	4.87	6.06	7.25	8.4	10.59	11.61	15.19	15.95	6.01	7.87	9.74	11.56	14.93	16.46	21.4	22.37
9744	Hubei	97	4			0.63		2.7	3.6	4.1	5.6					1.9	3.2	4.8	6.9
9747	Hubei	97	4	0.33	0.75	1.22	1.71	2.24	2.78	3.34	3.91	5.09	5.7	8.2	8.84	2.17	3.26	4.51	5.88	8.82	10.32	16.03	17.32
9757	Hubei	97	5	0.17	0.46	0.83	1.26	1.74	2.26	2.82	3.42	4.71	5.39	8.35	9.15	1.2	1.84	2.59	3.41	5.14	6.01	9.15	9.82
9758	Hubei	97	5	0.46	1.03	1.64	2.27	2.93	3.61	4.3	4.99	6.42	7.14	10.06	10.8	2.4	3.53	4.79	6.15	9.02	10.47	15.87	17.07
9761	Hubei	97	6	0.24	0.85	1.68	2.65	3.69	4.75	5.8	6.82	8.72	9.58	12.38	12.93	4.1	5.7	7.41	9.18	12.68	14.37	20.3	21.55
9762	Hubei	97	6	0.36		1.6		3.3	4	5.7	6.2					3.1	4.9	6.5	9.1
9763	Hubei	97	6	0.38	0.63	1.34		2.7	4	4.5	5.2					2.7	3.9	4.8	6
9764	Hubei	97	6	0.21	0.79	1.67	2.74	3.94	5.2	6.49	7.78	10.23	11.37	15.26	16.06	4.98	6.62	8.35	10.12	13.68	15.44	22.01	23.5
9766	Hubei	97	6	0.37	0.94	1.6	2.34	3.14	3.98	4.86	5.77	7.67	8.66	12.76	13.82	3.63	4.79	6.01	7.29	9.96	11.32	16.77	18.11
9768	Hubei	97	6	0.29	0.9	1.71	2.64	3.63	4.66	5.7	6.72	8.7	9.64	12.93	13.63	5.2	6.88	8.58	10.26	13.41	14.86	19.6	20.54
9811	Hubei	98	1	0.47		0.77		2.7	4.2	4.8	5.8					1.9	3.2	4.8	6.9
9812	Hubei	98	1	0.25	0.79	1.52	2.35	3.27	4.22	5.2	6.18	8.1	9.02	12.36	13.1	2.87	3.92	5.01	6.14	8.37	9.44	13.26	14.07
9813	Hubei	98	1	0.46		0.83		2.8	4	5.1	6.1					2.3	4.1	5.6	7.5
9814	Hubei	98	1	0.38	1.01	1.77	2.6	3.47	4.37	5.28	6.19	7.99	8.86	12.11	12.86	4.51	5.78	7.09	8.43	11.14	12.49	17.73	18.98
9817	Hubei	98	1	0.39	1.09	1.94	2.87	3.85	4.85	5.85	6.84	8.74	9.64	12.88	13.59	4.49	6.13	7.85	9.59	13	14.61	20.19	21.34
9818	Hubei	98	1	0.27	0.77	1.41	2.13	2.91	3.73	4.57	5.43	7.15	8	11.28	12.05	2.95	4.03	5.18	6.38	8.83	10.05	14.6	15.63
9821	Hubei	98	2	0.25	0.9	1.83	2.94	4.15	5.42	6.7	7.96	10.35	11.46	15.23	16	4.88	6.49	8.13	9.75	12.84	14.27	19.03	19.99
9822	Hubei	98	2	0.11	0.52	1.22	2.15	3.22	4.38	5.55	6.71	8.88	9.85	12.98	13.57	2.92	4.22	5.62	7.07	9.93	11.27	15.76	16.65
9823	Hubei	98	2	0.32		1.24		2.9	4	4.6	6.8					2.7	3.9	5.3	7
9824	Hubei	98	2	0.12	0.6	1.41	2.48	3.7	5.01	6.32	7.6	9.96	11.01	14.25	14.85	3.39	4.92	6.61	8.38	11.98	13.74	19.92	21.21
9826	Hubei	98	2	0.27	0.98	1.97	3.13	4.36	5.6	6.81	7.97	10.04	10.95	13.76	14.29	5.29	6.91	8.57	10.24	13.52	15.1	20.8	22.06
9827	Hubei	98	2	0.44	1.12	2.22		4.7	5.6	6.6	7.5					5.3	7.4	9.1	11.3
9828	Hubei	98	2	0.33	1	1.84	2.78	3.77	4.78	5.79	6.79	8.67	9.55	12.6	13.25	3.69	4.98	6.31	7.65	10.24	11.46	15.62	16.48
9831	Hubei	98	3	0.35	0.79	1.58		3.6	4.3	4.8	4.1					3.3	4.9	6.1	7.6
9832	Hubei	98	3	0.4	0.98	1.66	2.4	3.21	4.05	4.94	5.86	7.79	8.79	13	14.1	3.44	4.76	6.18	7.68	10.79	12.35	18.29	19.66
9836	Hubei	98	3	0.52	1.17	1.89	2.64	3.42	4.23	5.06	5.9	7.62	8.5	12.07	12.98	3.77	5.23	6.76	8.33	11.42	12.89	17.95	19
9838	Hubei	98	3	0.42	1.05	1.79	2.62	3.5	4.44	5.42	6.43	8.55	9.64	14.19	15.36	3.96	5.96	8.13	10.35	14.6	16.51	22.36	23.4
9841	Hubei	98	4	0.31	0.76	1.28	1.85	2.45	3.08	3.74	4.42	5.84	6.57	9.61	10.4	1.38	2.21	3.21	4.32	6.73	7.96	12.48	13.45
9846	Hubei	98	4	0.34		0.87		3.3	4.4	5.6	7.2					2.4	4.2	6	8.4
9848	Hubei	98	4	0.53	1.17	1.86	2.59	3.34	4.11	4.89	5.68	7.29	8.1	11.38	12.2	2.79	4	5.34	6.79	9.84	11.39	17.38	18.76
9851	Hubei	98	5	0.37	1.13	2.08	3.13	4.2	5.25	6.26	7.21	8.91	9.65	11.98	12.42	5.16	6.89	8.65	10.39	13.68	15.19	20.16	21.15
9852	Hubei	98	5			2.34		4.3	5.4	6	7.3					4.7	7	9.2	11.7
9853	Hubei	98	5	0.36	1.08	1.98	3	4.1	5.23	6.37	7.5	9.71	10.77	14.57	15.41	4.59	6.23	8	9.84	13.63	15.54	22.88	24.58
9854	Hubei	98	5			0.54		2.2	2.7	3	3.6					1.3	2	2.9	3.9
9858	Hubei	98	5						2.1	3	3.5						0.9	1.9	3.2
9862	Hubei	98	6	0.29	1.03	2.04	3.22	4.47	5.72	6.95	8.13	10.25	11.18	14.12	14.68	5.42	7.4	9.39	11.31	14.79	16.3	20.83	21.63
9863	Hubei	98	6	0.37	1.1	2	3.01	4.08	5.17	6.27	7.35	9.43	10.41	13.89	14.64	4.44	6.11	7.83	9.55	12.79	14.26	19	19.9
9865	Hubei	98	6	0.42	1.07	1.84	2.69	3.59	4.52	5.47	6.44	8.38	9.35	13.12	14.03	4.66	6.38	8.1	9.75	12.7	13.96	17.63	18.26
9866	Hubei	98	6	0.48	0.84	1.23		3.2	4	5.7	5.7					2.8	4.9	6	7.7
9867	Hubei	98	6					2.5	3.5	4.6	5.2					1.3	3.5	4.2	5.5
9868	Hubei	98	6	0.58	1.36	2.24	3.17	4.14	5.15	6.18	7.22	9.34	10.41	14.71	15.79	4.85	6.81	8.8	10.73	14.2	15.68	19.96	20.67
9911	Hubei	99	1	0.59	1.3	2.06	2.86	3.68	4.51	5.37	6.23	7.99	8.88	12.49	13.4	3.75	5.1	6.52	7.97	10.86	12.27	17.3	18.39
9912	Hubei	99	1	0.65	0.85	2.19		4.4	5.6	5.9	7.4					4.2	6.6	8.3	10
9913	Hubei	99	1	0.39	1.09	1.94	2.88	3.85	4.85	5.83	6.8	8.63	9.5	12.52	13.17	3.95	5.28	6.68	8.12	11.02	12.44	17.7	18.88
9914	Hubei	99	1	0.45		1.73		3.7	5.2	5.6	6.8					3.5	5.2	6.8	8.9
9915	Hubei	99	1	0.27	0.77	1.39	2.07	2.77	3.48	4.17	4.84	6.09	6.66	8.59	8.99	3.22	4.76	6.32	7.83	10.41	11.46	14.19	14.59
9917	Hubei	99	1	0.42	1.18	1.41		3.6	5.8	6.2	6.6		8.5	12.8	13.1	3.5	5.7	7.5	10.2		14.5	20.4	21.9
9918	Hubei	99	1		0.56	0.65		2.5	3.8	4.2	5.1					1.5	2.6	3.7	5.4
9921	Hubei	99	2	0.48	1.29	2.23	3.22	4.21	5.19	6.13	7.03	8.67	9.41	11.85	12.35	5.21	6.81	8.36	9.82	12.41	13.52	16.8	17.37
9922	Hubei	99	2	0.4	1.34	1.85		4.1	4.6	5.8	7.2					3.6	5.4	7	8.7
9923	Hubei	99	2	0.3	0.96	1.84	2.83	3.89	4.96	6.02	7.05	8.97	9.84	12.74	13.32	4.88	6.42	7.92	9.33	11.79	12.82	15.81	16.32
9924	Hubei	99	2	0.4	1.27	2.37	3.59	4.85	6.1	7.32	8.47	10.56	11.48	14.43	14.99	6.31	8.28	10.29	12.29	16.14	17.95	24.2	25.51
9925	Hubei	99	2	0.5	1	1.89		4.8	4.2	5	5.8					4	5.8	7.5	9
9926	Hubei	99	2	0.63	1.45	2.35	3.28	4.23	5.2	6.16	7.12	9	9.93	13.45	14.28	6.23	7.88	9.49	11.03	13.85	15.11	19.18	19.97
9927	Hubei	99	2	0.64		1.1		3.5	4	5.3	6.3					2.2	4	5.5	7
9928	Hubei	99	2	0.56	1.31	2.14	3.01	3.91	4.82	5.74	6.65	8.46	9.35	12.75	13.56	5.01	6.64	8.25	9.8	12.6	13.83	17.61	18.31
9931	Hubei	99	3	0.55	0.81	1.46		3.5	4.6	5.8	7.1					3.2	4.8	6.7	8
9932	Hubei	99	3	0.15	0.7	1.62	2.8	4.12	5.5	6.87	8.18	10.53	11.54	14.59	15.13	5.01	6.8	8.67	10.55	14.21	15.94	21.89	23.12
9933	Hubei	99	3	0.43	1.05	1.74	2.48	3.23	4	4.76	5.52	7.01	7.73	10.43	11.06	3.39	4.83	6.23	7.5	9.52	10.28	12.07	12.3
9935	Hubei	99	3	0.55	0.85	1.34		2.5	3.6	4.5	5.6					2.2	3.7	5.4	6.8
9937	Hubei	99	3	0.17	0.67	1.4	2.31	3.31	4.37	5.45	6.51	8.53	9.47	12.6	13.23	3.22	4.55	5.95	7.36	10.03	11.25	15.1	15.82
9938	Hubei	99	3	0.12	0.57	1.32	2.27	3.35	4.49	5.64	6.76	8.81	9.72	12.56	13.08	3.51	5.12	6.83	8.55	11.77	13.2	17.52	18.29
9942	Hubei	99	4	0.23	0.71	1.33	2.04	2.78	3.53	4.27	4.99	6.33	6.94	9.01	9.43	2.6	3.88	5.16	6.35	8.28	9.02	10.75	10.98
9943	Hubei	99	4	0.5		0.92		2.9	3.2	4.6	6					2.3	3.8	5.1	6.6
9944	Hubei	99	4	0.42	1.12	1.96	2.86	3.79	4.71	5.62	6.51	8.17	8.95	11.63	12.2	5.13	6.77	8.39	9.96	12.8	14.05	17.92	18.63
9945	Hubei	99	4	0.52	1.21	1.97	2.78	3.63	4.52	5.42	6.35	8.25	9.22	13.19	14.2	4.46	6.04	7.65	9.24	12.23	13.58	17.92	18.75
9946	Hubei	99	4	0.41		1.06		3.3	4.4	5.2	6.5					2.8	4.5	5.9	7.5
9947	Hubei	99	4	0.32	0.99	1.85	2.83	3.87	4.93	5.99	7.03	9.01	9.93	13.11	13.78	4.24	5.98	7.82	9.7	13.36	15.07	20.74	21.87
9953	Hubei	99	5	0.53	1.35	2.26	3.22	4.18	5.12	6.04	6.92	8.56	9.31	11.88	12.42	4.46	5.99	7.54	9.06	11.88	13.15	17.19	17.95
9954	Hubei	99	5	0.39		1.84		3.6	4.5	5.4	6.3					4.1	5.3	6.8	9.1
9955	Hubei	99	5	0.28	0.95	1.86	2.92	4.06	5.25	6.43	7.6	9.81	10.84	14.32	15.04	4.03	5.6	7.25	8.93	12.22	13.76	19	20.06
9956	Hubei	99	5	0.39	0.8	1.64		3.8	5	6.2	7.5					3.3	5.4	7	8.7
9957	Hubei	99	5	0.38	1.17	2.17	3.29	4.45	5.61	6.74	7.83	9.82	10.71	13.62	14.2	5.95	7.71	9.5	11.29	14.77	16.43	22.35	23.64
9958	Hubei	99	5			1.33		3.4	4.3	5.9	7.2					2.6	4.8	6	8.5
9961	Hubei	99	6					1.6	2.4	3.5	3.8					0.7	1.6	2.6	3.8
9962	Hubei	99	6	0.25	0.68	1.24	1.9	2.63	3.43	4.29	5.21	7.19	8.24	12.81	14.03	2.74	3.85	5.04	6.29	8.79	10.01	14.36	15.29
9964	Hubei	99	6	0.44		1.5		3	4.4	4.8	5.4					3.9	5	6.7	8.6
9965	Hubei	99	6	0.42	0.61	1.13		3.8	3.5	4.1	4.8					2.2	3.8	5.1	7
9966	Hubei	99	6	0.32	0.92	1.67	2.5	3.36	4.23	5.09	5.92	7.48	8.19	10.63	11.13	4.27	5.96	7.69	9.41	12.59	14.01	18.36	19.15
9967	Hubei	99	6	0.39	0.6	1.33		2.9	3.8	5	5.4					2.7	5.2	6.3	8.7
9968	Hubei	99	6	0.13	0.58	1.29	2.16	3.09	4.03	4.92	5.75	7.16	7.74	9.38	9.65	3.03	4.5	6.02	7.47	9.98	10.99	13.62	14
10011	Hubei	100	1	0.44		1.38		2.7	4	4.2	5					1.6	3.1	4.4	6.3
10012	Hubei	100	1	0.21	0.77	1.55	2.46	3.43	4.42	5.38	6.31	7.99	8.74	11.09	11.54	3.74	5.2	6.73	8.27	11.21	12.56	16.96	17.81
10014	Hubei	100	1	0.01	0.12	0.44	1.01	1.8	2.76	3.79	4.86	6.87	7.76	10.43	10.88	1.51	2.5	3.7	5.03	7.86	9.26	14.08	15.04
10016	Hubei	100	1	0.02	0.18	0.56	1.16	1.92	2.8	3.74	4.68	6.47	7.27	9.75	10.19	1.25	2.33	3.69	5.19	8.21	9.56	13.43	14.04
10018	Hubei	100	1			0.53		1.5	2.1	3.5	4.4					0.4	1.7	2.3	4
10021	Hubei	100	2	0.35	0.85	1.42	2.05	2.73	3.44	4.19	4.96	6.57	7.4	10.9	11.81	4.38	6.88	9.29	11.4	14.44	15.44	17.36	17.55
10023	Hubei	100	2	0.57	1.31	2.12	3	3.91	4.85	5.83	6.82	8.87	9.92	14.25	15.36	5.09	7.16	9.26	11.29	14.9	16.42	20.75	21.47
10024	Hubei	100	2	0.59		2.15		4.3	5.6	6.6	8					5	7.2	9.1	11
10025	Hubei	100	2	0.37	1.09	1.98	2.97	4.01	5.06	6.11	7.14	9.1	10.01	13.19	13.87	3.99	5.38	6.83	8.28	11.11	12.44	17.04	18
10026	Hubei	100	2	0.5	0.67	0.9		2.9	3.5	4.2	5.4					1.9	3.2	4.4	6.3
10027	Hubei	100	2	0.34	0.94	1.67	2.46	3.29	4.14	4.99	5.83	7.47	8.24	11.06	11.69	3.7	5.37	7.06	8.67	11.42	12.52	15.4	15.83
10033	Hubei	100	3	0.27	0.78	1.41	2.12	2.88	3.67	4.47	5.29	6.89	7.67	10.59	11.25	2.34	3.98	5.88	7.88	11.71	13.39	18.12	18.87
10034	Hubei	100	3	0.45	1.06	1.74	2.45	3.2	3.96	4.73	5.5	7.05	7.82	10.83	11.56	2.91	4.39	6.01	7.68	10.89	12.35	16.89	17.71
10035	Hubei	100	3	0.26	0.8	1.53	2.38	3.31	4.28	5.27	6.28	8.25	9.2	12.69	13.46	3.01	4.76	6.74	8.83	12.94	14.83	20.7	21.75
10064	Hubei	100	6	0.22	0.61	1.11	1.7	2.37	3.09	3.87	4.7	6.48	7.43	11.53	12.62	2.55	3.51	4.57	5.71	8.14	9.4	14.53	15.79
10066	Hubei	100	6	0.01	0.11	0.35	0.77	1.32	1.96	2.64	3.33	4.63	5.21	6.92	7.22	0.5	1.03	1.79	2.77	5.15	6.44	11.24	12.23
10067	Hubei	100	6	0.04	0.27	0.72	1.35	2.08	2.87	3.66	4.42	5.78	6.36	8.04	8.33	1.57	2.44	3.49	4.67	7.3	8.7	14.24	15.53
10068	Hubei	100	6	0.23	0.77	1.49	2.33	3.25	4.21	5.19	6.16	8.04	8.94	12.1	12.78	2.8	4.22	5.84	7.58	11.18	12.95	19.24	20.55
10111	Hubei	101	1	0.05	0.23	0.54	0.98	1.51	2.12	2.79	3.49	4.97	5.71	8.57	9.22	0.78	1.46	2.36	3.48	6.21	7.71	13.78	15.17
10116	Hubei	101	1	0.11	0.41	0.86	1.44	2.12	2.86	3.65	4.47	6.14	6.97	10.1	10.82	1.77	2.81	3.99	5.25	7.75	8.92	12.62	13.3
10118	Hubei	101	1			1.45		1.8	2.8	3.7	5.1					0.8	2.1	3.7	6
10121	Hubei	101	2	0.6	0.84	0.93		3.1	4	4.8	6.2					1.9	3.5	4.2	6
10122	Hubei	101	2	0.36	1.04	1.92	2.93	4.03	5.19	6.38	7.6	10.04	11.25	15.86	16.94	4.55	6.46	8.46	10.44	14.16	15.83	20.96	21.88
10123	Hubei	101	2	0.55	0.59	0.88		2.4	3.8	3.8	4.6					1.5	3.5	4.3	5.7
10124	Hubei	101	2	0.47	1.07	1.73	2.43	3.16	3.92	4.7	5.49	7.13	7.97	11.42	12.3	2.52	3.7	5	6.4	9.27	10.68	15.76	16.84
10125	Hubei	101	2	0.43		0.6		2.1	3	3	4.1					1	2.2	3	5.1
10126	Hubei	101	2	0.13	0.47	0.99	1.65	2.43	3.3	4.24	5.24	7.35	8.43	12.79	13.85	1.47	2.6	3.97	5.49	8.55	9.97	14.23	14.96
10127	Hubei	101	2	0.52		0.7		2.6	3.6	4	6.6					1.4	3	4	5.3
10128	Hubei	101	2	0.59	1.35	2.17	3.05	3.97	4.92	5.89	6.89	8.93	9.97	14.27	15.36	6.45	7.88	9.27	10.63	13.2	14.41	18.74	19.69
10134	Hubei	101	3	0.55	1.23	1.96	2.72	3.52	4.33	5.15	6	7.71	8.57	12.09	12.98	3.46	4.7	6.05	7.5	10.62	12.26	19.16	20.92
10135	Hubei	101	3	0.69	1.51	2.38	3.25	4.13	4.99	5.83	6.66	8.25	9	11.8	12.44	4.71	6.32	7.99	9.68	12.97	14.53	19.97	21.11
10136	Hubei	101	3	0.59	0.72	1.64		3.5	4.7	5.1	6.5					3	4.8	6	7.5
10137	Hubei	101	3			1.11		2.8	3.5	4.3	5					2.2	3.7	5.3	7
10138	Hubei	101	3	0.12	0.41	0.84	1.37	1.99	2.68	3.44	4.25	6.01	6.93	10.81	11.81	1.6	2.7	4.04	5.58	8.96	10.68	16.89	18.19
10146	Hubei	101	4	0.17	0.65	1.35	2.21	3.18	4.22	5.29	6.37	8.49	9.51	13.11	13.88	3.41	5.2	7.22	9.37	13.79	15.93	23.3	24.78
10147	Hubei	101	4	0.67	1.42	2.2	3.01	3.82	4.65	5.48	6.32	8	8.85	12.24	13.09	4.37	5.9	7.48	9.07	12.15	13.59	18.48	19.48
10148	Hubei	101	4			1.42		2.9	3.3	3.7	4.8					2.1	3.2	4	5.1
10151	Hubei	101	5	0.85	1.56	2.23	2.88	3.5	4.11	4.7	5.28	6.41	6.97	9.1	9.62	3.05	4.68	6.37	7.98	10.72	11.8	14.49	14.86
10152	Hubei	101	5	0.36		1.94		3	3.8	4.1	5.9					2.2	3.7	5	6.7
10153	Hubei	101	5	0.23	0.83	1.67	2.66	3.72	4.81	5.89	6.93	8.86	9.72	12.53	13.07	4.84	6.39	7.99	9.61	12.8	14.33	19.84	21.04
10154	Hubei	101	5	0.57		1.67		2.8	3.8	5	6					2.5	4.1	5.3	7.3
10155	Hubei	101	5	0.33	0.97	1.77	2.65	3.56	4.46	5.34	6.17	7.71	8.4	10.64	11.09	3.53	5.11	6.69	8.17	10.64	11.61	14.04	14.38
10156	Hubei	101	5	0.69		1.72		3.6	3.6	4.6	5.5					2.1	3.7	4.6	6
10157	Hubei	101	5	0.54		2.21		3.9	4.8	6	6.6					3.5	5.2	6.6	8.5
10158	Hubei	101	5	0.86	1.74	2.6	3.45	4.28	5.09	5.87	6.63	8.09	8.79	11.39	11.99	4.83	6.28	7.8	9.37	12.58	14.2	20.58	22.12
10162	Hubei	101	6	0.5	1.12	1.8	2.51	3.24	3.99	4.75	5.52	7.07	7.85	10.96	11.73	3.41	4.8	6.27	7.75	10.62	11.95	16.32	17.18
10166	Hubei	101	6	0.1	0.31	0.63	1.02	1.49	2.02	2.62	3.27	4.74	5.55	9.23	10.25	0.63	1.29	2.16	3.14	5.12	6	8.36	8.7
10167	Hubei	101	6	0.1	0.39	0.84	1.4	2.03	2.71	3.42	4.13	5.53	6.19	8.53	9.03	1.45	2.78	4.32	5.84	8.35	9.27	11.19	11.4
10211	Hubei	102	1	0.21	0.63	1.2	1.87	2.64	3.47	4.36	5.3	7.28	8.3	12.52	13.59	2.29	3.45	4.71	5.98	8.35	9.39	12.44	12.95
10215	Hubei	102	1	0.36	1.03	1.85	2.77	3.73	4.71	5.68	6.65	8.49	9.35	12.41	13.07	4.34	6.23	8.25	10.33	14.4	16.29	22.57	23.8
10221	Hubei	102	2	0.6	1.47	1.53		3.2	3.8	4.4	4.7					2.9	4.4	5.7	7.5
10222	Hubei	102	2	0.27	0.98	1.95	3.02	4.1	5.14	6.1	6.96	8.4	8.98	10.57	10.83	4.62	6.4	8.13	9.74	12.44	13.52	16.32	16.74
10224	Hubei	102	2	0.15	0.74	1.75	3.06	4.54	6.09	7.63	9.1	11.72	12.85	16.2	16.79	6.23	7.8	9.37	10.92	13.9	15.32	20.4	21.52
10225	Hubei	102	2	0.65		2.1		3.5	4.4	5	5.6					3.9	5.2	6.5	8.2
10227	Hubei	102	2	0.49	1.2	2	2.83	3.66	4.49	5.3	6.09	7.58	8.28	10.75	11.29	5.13	6.75	8.32	9.79	12.38	13.47	16.63	17.17
10228	Hubei	102	2		1.32	2.37		4.8	5.6	6.5	7.4					5.8	7.7	10.5	13
10232	Hubei	102	3	0.01	0.23	0.89	1.89	3.01	4.05	4.92	5.6	6.48	6.74	7.22	7.26	3.6	5.21	6.86	8.45	11.24	12.39	15.55	16.04
10233	Hubei	102	3	0.75	1.63	2.53	3.41	4.27	5.1	5.9	6.66	8.08	8.74	11.05	11.55	4.99	7.1	9.29	11.45	15.44	17.19	22.43	23.35
10236	Hubei	102	3	0.37	1.09	1.98	2.97	4	5.03	6.04	7.01	8.81	9.63	12.36	12.91	4.82	6.54	8.32	10.1	13.51	15.1	20.42	21.49
10237	Hubei	102	3			1.36		3.6	4.6	5.5	6.9					2.9	5.5	7.6	9.1
10241	Hubei	102	4	0.36	0.96	1.64	2.34	3.03	3.69	4.3	4.87	5.86	6.29	7.61	7.86	2.63	4.05	5.5	6.88	9.17	10.05	12.15	12.42
10242	Hubei	102	4	0.17	0.73	1.57	2.6	3.72	4.87	5.99	7.06	8.97	9.8	12.3	12.75	4.43	6.29	8.26	10.24	14	15.71	21.16	22.18
10244	Hubei	102	4	0.05	0.25	0.63	1.17	1.87	2.71	3.67	4.73	7.09	8.36	13.71	15.06	1.83	3.08	4.56	6.18	9.49	11.04	15.95	16.83
10246	Hubei	102	4	0.23	0.73	1.42	2.25	3.16	4.14	5.16	6.21	8.31	9.35	13.29	14.19	3.31	4.92	6.72	8.61	12.43	14.26	20.51	21.76
10247	Hubei	102	4		0.55	1.07		2.9	4.1	4.4	6.2					2.3	3.8	5.3	7.1
10248	Hubei	102	4	0.17	0.65	1.36	2.21	3.14	4.11	5.08	6.02	7.77	8.56	11.12	11.62	3.32	4.89	6.58	8.32	11.69	13.24	18.2	19.13
10252	Hubei	102	5	0.22	0.61	1.11	1.68	2.33	3.03	3.79	4.6	6.33	7.26	11.29	12.36	2.04	2.92	3.89	4.92	7.09	8.19	12.34	13.28
10255	Hubei	102	5	0.4	0.98	1.65	2.39	3.17	4	4.86	5.75	7.6	8.56	12.55	13.58	3.55	5.41	7.51	9.76	14.36	16.59	24.26	25.81
10261	Hubei	102	6	0.22	0.75	1.51	2.42	3.44	4.5	5.6	6.7	8.85	9.87	13.5	14.29	3.87	5.14	6.51	7.94	10.95	12.5	18.79	20.35
10262	Hubei	102	6	0.53	0.7	1.84		4.3	5.8	6.2	7.6					4.3	6.2	8.3	10.2
10263	Hubei	102	6	0.7	1.58	2.54	3.53	4.55	5.58	6.62	7.65	9.71	10.72	14.65	15.6	5.3	7.14	9.03	10.91	14.5	16.17	21.7	22.81
10264	Hubei	102	6	0.3	1.17	1.45		3	4	4.8	6.3					2.5	4.6	6.1	7.3
10265	Hubei	102	6	0.09	0.44	1.07	1.93	2.96	4.1	5.31	6.54	8.98	10.13	14.1	14.92	2.76	4.08	5.54	7.09	10.27	11.83	17.38	18.54
10266	Hubei	102	6	0.35		0.85		2.5	3.1	4	4.9					1.8	3.5	5.1	6.7
10267	Hubei	102	6	0.44	1.07	1.78	2.55	3.35	4.17	5.01	5.85	7.56	8.42	11.78	12.6	2.78	3.86	5.04	6.31	9.04	10.47	16.32	17.77
10311	Hubei	103	1	0.6	1.3	1.82		4.1	5.2	6	6.8					3.8	5.4	6.8	8.8
10313	Hubei	103	1	0.44	1.3	2.36	3.55	4.79	6.05	7.31	8.54	10.87	11.96	15.73	16.53	7.61	9.17	10.74	12.3	15.42	16.98	23.14	24.67
10314	Hubei	103	1	0.78	1.76	2.82	3.93	5.08	6.26	7.47	8.69	11.18	12.43	17.54	18.82	7.14	9.42	11.66	13.81	17.66	19.33	24.37	25.27
10315	Hubei	103	1	0.83		1.48		3.9	5.8	6.3	7.1					3.3	5.5	7	8.8
10316	Hubei	103	1	0.48	1.41	2.57	3.81	5.09	6.34	7.54	8.67	10.72	11.62	14.49	15.05	6.66	9.19	11.59	13.74	17.18	18.48	21.59	22.01
10317	Hubei	103	1	0.48		0.59		2.5	4	4.4	4.6					1.7	3.2	4.2	5.6
10318	Hubei	103	1	0.6	1.39	2.27	3.21	4.2	5.22	6.27	7.35	9.55	10.68	15.3	16.47	5.32	7.31	9.36	11.4	15.22	16.95	22.44	23.48
10321	Hubei	103	2	0.3	0.78	1.35	2	2.7	3.46	4.25	5.08	6.82	7.73	11.57	12.56	2.35	3.82	5.49	7.24	10.6	12.09	16.45	17.17
10323	Hubei	103	2			1.5		3.7	4.6							2.8	5.3
10326	Hubei	103	2	0.25	0.81	1.54	2.37	3.24	4.13	5.01	5.86	7.46	8.19	10.62	11.12	3.08	4.81	6.65	8.47	11.7	13.04	16.55	17.08
10327	Hubei	103	2	0.07	0.37	0.91	1.65	2.53	3.49	4.47	5.44	7.26	8.07	10.65	11.14	2.22	3.42	4.73	6.08	8.67	9.83	13.34	13.95
10346	Hubei	103	4	0.05	0.39	1.1	2.15	3.42	4.8	6.21	7.58	10.03	11.08	14.1	14.6	5.25	7.16	9.16	11.2	15.23	17.15	23.91	25.34
10347	Hubei	103	4	0.25	0.68	1.18	1.73	2.28	2.83	3.37	3.89	4.86	5.3	6.82	7.13	2.94	4.04	5.18	6.32	8.48	9.47	12.66	13.28
10351	Hubei	103	5	0.51	1.09	1.7	2.34	2.99	3.65	4.31	4.99	6.35	7.04	9.8	10.5	3.75	5.37	7.08	8.79	12.02	13.47	17.97	18.79
10353	Hubei	103	5	0.73		1.27		2.6	3.6	4	4.5					1.9	3.8	5.3	7.4
10354	Hubei	103	5	0.16	0.52	1.01	1.59	2.22	2.89	3.58	4.27	5.63	6.28	8.66	9.18	1.92	2.95	4.11	5.34	7.82	9	12.91	13.66
10356	Hubei	103	5	0.53	1.14	1.77	2.41	3.07	3.74	4.41	5.08	6.45	7.13	9.88	10.57	3.69	5.36	7.11	8.84	12.03	13.42	17.52	18.22
10357	Hubei	103	5	0.17	0.72	1.55	2.5	3.46	4.37	5.19	5.91	7.04	7.48	8.57	8.73	4.01	5.91	7.85	9.71	12.93	14.24	17.67	18.18
10358	Hubei	103	5		1.07	1.46		2.7	4	4.4	5.1					2.4	3.7	4.7	6.7
10362	Hubei	103	6	0.4	0.98	1.66	2.41	3.21	4.06	4.95	5.87	7.79	8.79	12.97	14.05	3.36	5.13	7.01	8.87	12.22	13.62	17.46	18.05
10367	Hubei	103	6	0.6	1.34	2.14	2.99	3.86	4.76	5.68	6.61	8.52	9.5	13.48	14.49	4.78	6.87	9.03	11.14	14.93	16.54	21.11	21.86
10368	Hubei	103	6	0.59	1.41	2.34	3.31	4.31	5.33	6.35	7.36	9.36	10.34	14.03	14.89	4.94	6.99	9.11	11.17	14.92	16.54	21.29	22.1
10411	Hubei	104	1	0.5		0.8		2.8	4	4.5	4.9					1.7	3.3	4.7	6
10412	Hubei	104	1	0.06	0.4	1.09	2.04	3.15	4.31	5.46	6.54	8.39	9.14	11.21	11.54	2.94	4.32	5.84	7.45	10.7	12.26	17.69	18.79
10413	Hubei	104	1	0.45	0.95	1.1		2.4	2.8	3.6	4					1.4	2.8	4.2	6
10414	Hubei	104	1	0.64	1.26	1.87	2.49	3.09	3.7	4.29	4.89	6.07	6.66	8.97	9.54	3.57	4.94	6.31	7.61	9.88	10.82	13.46	13.89
10415	Hubei	104	1	0.44	1.05	1.7	2.37	3.04	3.7	4.33	4.94	6.08	6.61	8.46	8.85	3.11	4.64	6.15	7.53	9.74	10.56	12.44	12.68
10416	Hubei	104	1	0.35	0.61	1.2		2.7	3	3.8	4.6					2.5	5.3	5.2	6.7
10421	Hubei	104	2	0.3		1.12		3.3	3.8	4.4	5.3					2.7	4	5.1	6.7
10423	Hubei	104	2	0.49	1.09	1.76	2.46	3.19	3.94	4.72	5.51	7.13	7.96	11.38	12.26	3.65	5.02	6.41	7.76	10.17	11.22	14.29	14.82
10425	Hubei	104	2	0.66	1.4	2.16	2.92	3.68	4.45	5.2	5.96	7.43	8.16	10.96	11.63	4.22	5.96	7.65	9.19	11.69	12.65	14.97	15.29
10426	Hubei	104	2	0.69	1.45	2.24	3.04	3.86	4.68	5.51	6.34	8.01	8.85	12.19	13.02	4.37	5.91	7.47	8.98	11.77	13.01	16.83	17.54
10427	Hubei	104	2			2.26		4	4.6	4.6	4.8					4	4.1	5.7	8.8
10434	Hubei	104	3	0.44	1.11	1.88	2.74	3.66	4.63	5.64	6.69	8.87	10.01	14.71	15.92	4.33	6.06	7.82	9.52	12.58	13.89	17.69	18.34
10435	Hubei	104	3	0.29	0.92	1.77	2.76	3.84	4.97	6.12	7.27	9.52	10.6	14.46	15.31	4.9	6.95	9.04	11.03	14.54	16	20.04	20.68
10437	Hubei	104	3		0.83	1.71		4.1	4.7	5.4	6.1		11.5			3.9	5.6	7	9.1		14.6
10438	Hubei	104	3	0.35	1.09	2.04	3.1	4.21	5.33	6.43	7.49	9.48	10.38	13.39	14	4.57	6.35	8.18	9.99	13.38	14.9	19.65	20.52
10442	Hubei	104	4	0.31	0.79	1.35	1.95	2.56	3.19	3.81	4.43	5.63	6.21	8.34	8.83	2.32	3.44	4.62	5.8	7.99	8.94	11.75	12.22
10443	Hubei	104	4	0.55	1.26	2.03	2.85	3.7	4.57	5.47	6.38	8.24	9.19	13.04	14.01	3.46	5.05	6.78	8.6	12.27	14.04	20.14	21.39
10445	Hubei	104	4	0.25	0.76	1.46	2.28	3.19	4.17	5.19	6.25	8.41	9.5	13.75	14.77	2.64	4.07	5.7	7.44	10.99	12.69	18.44	19.57
10446	Hubei	104	4	0.65	0.84	1.37		3	3.9	5.4	6					2.5	4.8	6.7	9
10447	Hubei	104	4	0.58	1.34	2.19	3.07	3.98	4.91	5.85	6.79	8.66	9.59	13.2	14.07	3.71	5.7	7.75	9.7	12.95	14.21	17.27	17.68
10448	Hubei	104	4	0.25	0.77	1.45	2.24	3.11	4.03	4.99	5.96	7.93	8.91	12.64	13.51	2.95	4.43	6.06	7.75	11.06	12.59	17.48	18.4
10451	Hubei	104	5	0.02	0.19	0.59	1.21	2	2.88	3.78	4.67	6.24	6.91	8.78	9.09	1.76	2.78	3.99	5.35	8.32	9.85	15.57	16.83
10457	Hubei	104	5	0.01	0.11	0.36	0.79	1.36	2.03	2.76	3.51	4.94	5.59	7.59	7.95	0.33	0.76	1.41	2.28	4.43	5.59	9.77	10.59
10461	Hubei	104	6	0.35	1.05	1.92	2.9	3.93	4.98	6.02	7.03	8.94	9.83	12.86	13.49	4.45	5.89	7.33	8.74	11.34	12.52	16.27	16.99
10462	Hubei	104	6	0.64	1.34	2.06	2.79	3.52	4.26	5	5.75	7.24	7.99	10.98	11.72	4.22	5.76	7.27	8.72	11.24	12.3	15.31	15.81
10463	Hubei	104	6	0.5		0.77		2	2.5	3.1						1.8	2	2.3
10464	Hubei	104	6	0.67	1.46	2.29	3.13	3.98	4.83	5.68	6.53	8.19	9.01	12.17	12.93	3.7	5.2	6.73	8.21	10.87	12.01	15.31	15.87
10465	Hubei	104	6	0.34	1.08	2.03	3.09	4.19	5.31	6.39	7.44	9.36	10.22	13.03	13.59	5	6.91	8.91	10.96	14.99	16.9	23.51	24.88
10468	Hubei	104	6	0.26	0.83	1.59	2.47	3.42	4.41	5.41	6.41	8.36	9.29	12.62	13.35	3.81	5.33	6.96	8.65	12.01	13.62	19.3	20.49
10511	Hubei	105	1	0.39	0.97	1.64	2.38	3.17	3.99	4.83	5.7	7.46	8.35	11.91	12.8	3.52	4.89	6.34	7.83	10.74	12.12	16.84	17.8
10514	Hubei	105	1	0.6	1.43	2.35	3.32	4.32	5.33	6.33	7.34	9.3	10.26	13.89	14.74	5.65	7.41	9.25	11.13	14.95	16.85	24.08	25.76
10521	Hubei	105	2	0.21	0.79	1.63	2.62	3.71	4.83	5.94	7.02	9.03	9.94	12.88	13.46	4.33	5.91	7.54	9.17	12.3	13.75	18.54	19.49
10522	Hubei	105	2	0.62	1.1	1.85		3.9	4.2	5.4	5.9					4.6	6.1	7.6	9.4
10523	Hubei	105	2	0.12	0.53	1.19	2.03	2.97	3.96	4.95	5.91	7.66	8.44	10.85	11.3	3.84	5.68	7.54	9.32	12.32	13.52	16.54	16.97
10526	Hubei	105	2	0.4	1	1.7	2.46	3.26	4.09	4.94	5.81	7.56	8.45	11.93	12.79	3.07	4.58	6.15	7.69	10.42	11.56	14.66	15.14
10527	Hubei	105	2	0.49	1.24	2.08	2.99	3.94	4.89	5.86	6.82	8.7	9.62	13.07	13.87	5.57	7.56	9.54	11.45	14.87	16.35	20.69	21.45
10531	Hubei	105	3	0.24	0.92	1.91	3.1	4.38	5.68	6.95	8.17	10.36	11.32	14.27	14.82	5.45	7.44	9.51	11.62	15.74	17.7	24.47	25.88
10532	Hubei	105	3	0.67	0.94	1.1		3.3	4.2	5.6	7.1					3	5.2	6.9	9
10533	Hubei	105	3	0.56		1.59		3.8	5	6.6	7.7					3.2	5.5	7	9.4
10534	Hubei	105	3	0.24	0.81	1.59	2.52	3.52	4.57	5.64	6.7	8.74	9.7	13.06	13.77	4.56	6.39	8.28	10.16	13.66	15.21	20.04	20.92
10535	Hubei	105	3	0.58		0.55		2.4	3.5	4.2	5					1.4	3.2	5.1	7.3
10536	Hubei	105	3	0.1	0.6	1.51	2.69	4.03	5.39	6.71	7.93	9.99	10.82	13.08	13.44	4.83	6.65	8.6	10.6	14.64	16.61	23.74	25.29
10543	Hubei	105	4	0.92	1.65	2.32	2.96	3.57	4.16	4.74	5.3	6.38	6.91	8.93	9.42	5.65	7.1	8.56	9.99	12.76	14.07	18.8	19.84
10544	Hubei	105	4	0.26	0.67	1.16	1.7	2.28	2.9	3.54	4.21	5.6	6.31	9.27	10.02	1.35	2.43	3.79	5.31	8.47	9.96	14.62	15.43
10545	Hubei	105	4	0.44	0.98	1.57	2.19	2.84	3.5	4.18	4.88	6.3	7.02	9.98	10.74	2.79	4.19	5.74	7.35	10.54	12.03	16.86	17.78
10546	Hubei	105	4	0.43	1.05	1.74	2.47	3.2	3.94	4.65	5.35	6.68	7.3	9.52	10	3.08	4.43	5.85	7.26	9.87	11.01	14.43	15.02
10551	Hubei	105	5	0.6	1.47	2.45	3.49	4.57	5.68	6.8	7.91	10.14	11.23	15.44	16.44	6.8	8.65	10.48	12.25	15.53	17.02	21.97	22.97
10552	Hubei	105	5	0.37		1.62		3.7	5.1	6.2	7.5					4.2	6.2	8	10.8
10553	Hubei	105	5	0.61	1.36	2.17	3	3.86	4.73	5.61	6.5	8.3	9.19	12.78	13.66	4.72	6.54	8.43	10.32	13.95	15.61	21.03	22.08
10555	Hubei	105	5	0.47	1.27	2.21	3.22	4.23	5.24	6.21	7.14	8.85	9.63	12.22	12.75	5.13	7.16	9.24	11.28	15.03	16.68	21.66	22.54
10556	Hubei	105	5	0.5	1.06					3.8	4.5							3.7	5.6
10558	Hubei	105	5	0.22	0.7	1.34	2.11	2.98	3.93	4.93	5.98	8.17	9.3	13.81	14.93	2.48	4.06	5.92	7.96	12.14	14.14	20.71	21.94
10561	Hubei	105	6	0.55	0.75	1.12		2.5	2.8	3.7	4.6					1.8	2.6	4	5.6
10565	Hubei	105	6	0.07	0.37	0.95	1.74	2.68	3.7	4.75	5.78	7.7	8.55	11.21	11.69	2.27	3.52	4.92	6.41	9.38	10.78	15.3	16.15
10567	Hubei	105	6	0.4	1.11	1.97	2.94	3.97	5.03	6.11	7.19	9.33	10.37	14.25	15.14	4.59	6.21	7.89	9.59	12.88	14.42	19.71	20.79
10568	Hubei	105	6	0.34	1.03	1.92	2.9	3.93	4.96	5.97	6.95	8.75	9.56	12.26	12.8	4.42	6.12	7.87	9.61	12.85	14.3	18.83	19.67
10611	Hubei	106	1	0.04	0.27	0.74	1.42	2.24	3.13	4.05	4.94	6.56	7.27	9.35	9.71	2.34	3.71	5.24	6.82	9.85	11.2	15.2	15.88
10612	Hubei	106	1	0.21	0.68	1.3	1.99	2.73	3.47	4.21	4.92	6.23	6.83	8.8	9.19	3.08	4.29	5.49	6.63	8.6	9.41	11.63	11.99
10613	Hubei	106	1	0.6	0.88	1.52		2.9	4.1	5	6.5					2.7	3.9	5.4	7.2
10614	Hubei	106	1	0.07	0.42	1.08	1.96	2.99	4.07	5.14	6.16	7.95	8.71	10.88	11.25	2.55	3.49	4.48	5.5	7.55	8.55	12.16	12.95
10615	Hubei	106	1	0.6	1.03	1.4		3.2	3.8	4	4.5					2.7	3.5	4.4	6.5
10616	Hubei	106	1	0.31	1	1.92	2.96	4.09	5.24	6.4	7.54	9.71	10.73	14.21	14.94	6.04	8.09	10.17	12.2	15.98	17.67	23.06	24.09
10617	Hubei	106	1	0.48	0.71	0.8		3.1	2.8	4.1	4.6					2.6	3.4	4.1	5.6
10618	Hubei	106	1	0.9		1.22		2.3	3	4	5.1					2	3.3	4.4	6.3
10621	Hubei	106	2	0.52	1.36	2.33	3.38	4.45	5.53	6.6	7.65	9.65	10.59	13.94	14.67	4.65	6.32	8.01	9.67	12.73	14.09	18.33	19.11
10622	Hubei	106	2	0.38	1.05	1.87	2.79	3.78	4.82	5.89	6.97	9.15	10.23	14.42	15.42	4.26	5.62	7.04	8.5	11.46	12.93	18.55	19.86
10624	Hubei	106	2	0.16	0.86	2.06	3.59	5.28	6.99	8.62	10.13	12.68	13.72	16.54	16.98	6.86	9.12	11.37	13.53	17.4	19.08	24.12	25.02
10625	Hubei	106	2	0.34	1	2.05		4.6	6	6.8	8.2					4.6	6.4	8.2	10.2
10626	Hubei	106	2	0.29	0.89	1.68	2.58	3.53	4.51	5.49	6.44	8.25	9.09	11.97	12.57	4.23	5.58	6.91	8.18	10.44	11.43	14.38	14.91
10627	Hubei	106	2			2.12		4.7	5.8	6.5	8.1					4.8	6.9	8.7	10.7
10628	Hubei	106	2	0.1	0.6	1.53	2.82	4.34	5.98	7.66	9.3	12.31	13.63	17.66	18.38	4.22	6.03	8	10.06	14.22	16.23	23.3	24.78
10631	Hubei	106	3	0.17	0.86	1.98	3.37	4.86	6.32	7.7	8.94	10.98	11.8	13.93	14.25	6.23	8.34	10.49	12.62	16.65	18.5	24.6	25.81
10632	Hubei	106	3	0.07	0.53	1.47	2.8	4.35	5.97	7.55	9.01	11.47	12.46	15.05	15.45	5.29	7.23	9.25	11.27	15.15	16.95	22.95	24.15
10633	Hubei	106	3	0.47		1.66		3.7	4.8	6	7.5					2.9	4.7	6	8
10634	Hubei	106	3	0.45		1.07		1.1	1.9	3	4						1.1	2	4
10635	Hubei	106	3	0.16	0.69	1.55	2.66	3.92	5.27	6.65	8.01	10.58	11.76	15.62	16.38	5.78	7.89	10.09	12.31	16.62	18.64	25.51	26.91
10636	Hubei	106	3	0.38	1.11	2.02	3.05	4.15	5.29	6.45	7.61	9.89	11	15.05	15.96	5.06	6.72	8.43	10.15	13.51	15.1	20.7	21.89
10644	Hubei	106	4	0.45	1.05	1.72	2.43	3.18	3.96	4.76	5.58	7.28	8.14	11.71	12.62	3.5	4.59	5.77	7.02	9.73	11.17	17.41	19.06
10648	Hubei	106	4	0.32	0.79	1.34	1.95	2.59	3.26	3.95	4.66	6.12	6.86	9.86	10.62	2.92	3.98	5.15	6.39	9.05	10.45	16.18	17.61
10655	Hubei	106	5	0.22	0.71	1.37	2.16	3.05	4	5	6.03	8.14	9.21	13.33	14.31	2.72	4.04	5.55	7.2	10.73	12.54	19.52	21.12
10656	Hubei	106	5	0.34	0.98	1.76	2.62	3.52	4.44	5.34	6.23	7.9	8.68	11.39	11.97	3.45	4.94	6.55	8.22	11.51	13.08	18.42	19.5
10658	Hubei	106	5	0.32	0.86	1.52	2.28	3.11	4.01	4.96	5.96	8.09	9.2	13.94	15.19	3.22	4.55	6.01	7.58	10.9	12.59	19.18	20.73
10661	Hubei	106	6	0.09	0.44	1.06	1.9	2.92	4.05	5.26	6.51	9	10.21	14.46	15.36	2.51	3.79	5.25	6.82	10.1	11.72	17.55	18.79
10662	Hubei	106	6	0.45	1.1	1.85	2.68	3.57	4.5	5.47	6.48	8.58	9.67	14.2	15.38	3.92	5.24	6.62	8.04	10.89	12.29	17.49	18.65
10663	Hubei	106	6	0.3		1		2.6	3.3	4.2	4.9					1.6	2.7	3.8	5
10664	Hubei	106	6	0.22	0.84	1.75	2.85	4.06	5.32	6.59	7.83	10.16	11.22	14.71	15.4	4.07	5.9	7.87	9.89	13.84	15.67	21.67	22.83
10666	Hubei	106	6	0.5	1.26	2.13	3.07	4.05	5.06	6.08	7.1	9.13	10.12	13.94	14.84	4.46	5.99	7.58	9.19	12.4	13.96	19.53	20.74
10667	Hubei	106	6	0.15	0.6	1.5		3.2	4.2	5.1	6.6					2.1	3.5	5	6.5
10668	Hubei	106	6	0.31	0.53	1.35		3	3.2	4.2	5.5					2.4	3.9	5.5
10713	Hubei	107	1	0.07	0.47	1.23	2.24	3.36	4.5	5.58	6.56	8.16	8.78	10.37	10.6	3.38	5.09	6.89	8.64	11.7	12.96	16.28	16.78
10714	Hubei	107	1	0.5	0.7	1.02		2.9	4.6	4.6	5.4					2.2	3.9	5	6.7
10715	Hubei	107	1	0.3	0.95	1.78	2.75	3.78	4.85	5.93	7	9.07	10.05	13.53	14.28	4.05	5.74	7.54	9.38	12.95	14.61	20.09	21.17
10721	Hubei	107	2	0.42	1.03	1.72	2.47	3.27	4.1	4.96	5.83	7.64	8.56	12.3	13.24	3.15	4.27	5.46	6.68	9.12	10.3	14.57	15.5
10722	Hubei	107	2	0.3		1.71		3.6	4.7	5.2	7					3.3	6.3	6.5	8.4
10723	Hubei	107	2	0.31	0.97	1.84	2.84	3.91	5	6.1	7.18	9.22	10.18	13.46	14.15	5.43	6.96	8.52	10.09	13.19	14.69	20.27	21.53
10724	Hubei	107	2	0.61	0.8	1.38		2.7	4.1	4.7	6					3	5.6	6	8
10725	Hubei	107	2	0.62	0.7	1.33		3.3	4	4.7	5.3					2.6	5.7	5.8	7.4
10726	Hubei	107	2	0.22	0.72	1.41	2.22	3.1	4.02	4.95	5.87	7.66	8.51	11.46	12.09	3.57	4.59	5.65	6.72	8.85	9.89	13.81	14.71
10727	Hubei	107	2	0.7	0.87	1.3		2.1	3	3.6	4.2					0.8	2.4	3.4	4
10733	Hubei	107	3	0.27	0.89	1.71	2.66	3.69	4.77	5.86	6.94	9.02	10.01	13.47	14.21	4.66	6.47	8.27	9.99	12.97	14.22	17.66	18.22
10734	Hubei	107	3	0.24	0.79	1.56	2.49	3.54	4.67	5.86	7.08	9.57	10.82	15.58	16.69	4.65	6.29	7.97	9.65	12.85	14.32	19.22	20.2
10735	Hubei	107	3	0.56	0.9	1.1		3.2	4.1	5	6.1					3	4.7	6.5	8.6
10736	Hubei	107	3	0.29	0.94	1.8	2.81	3.9	5.04	6.19	7.33	9.54	10.59	14.28	15.07	5.12	7.07	9.06	11.02	14.64	16.24	21.16	22.06
10738	Hubei	107	3	0.26	0.81	1.55	2.43	3.41	4.45	5.54	6.66	8.92	10.05	14.38	15.4	4.37	5.73	7.16	8.63	11.63	13.14	18.97	20.35
10744	Hubei	107	4	0.12	0.54	1.22	2.07	3	3.94	4.86	5.73	7.23	7.87	9.69	10	2.6	4.25	6.1	7.99	11.47	12.95	16.95	17.56
10761	Hubei	107	6	0.56	0.99	1.22		2.6	3	3.6	4.2					1.6	2.1	2.9	3.8
10762	Hubei	107	6	0.31	1.15	1.47		2.7	3.7	4.3	4.7					1.9	3.2	3.9	4.4
10763	Hubei	107	6	0.37	0.58	0.9		2.3	3.2	3.1	4					1.8	2.9	3.3	4.4
10764	Hubei	107	6	0.34	1	1.83	2.76	3.76	4.78	5.81	6.82	8.79	9.72	13.05	13.78	3.46	4.91	6.47	8.09	11.34	12.9	18.38	19.52
10765	Hubei	107	6	0.45	1.04	1.7	2.41	3.14	3.91	4.69	5.49	7.12	7.95	11.31	12.16	2.96	4.18	5.49	6.83	9.45	10.69	14.87	15.71
10766	Hubei	107	6	0.45	0.91	1.25		2.7	3.2	4.4	4.9					1.6	2.5	3.7	5.1
10767	Hubei	107	6	0.31	0.88	1.61	2.45	3.35	4.31	5.29	6.3	8.33	9.34	13.23	14.16	3.92	5.47	7.09	8.71	11.77	13.17	17.61	18.45
10768	Hubei	107	6	0.21	0.65	1.26	1.97	2.76	3.6	4.49	5.4	7.24	8.16	11.7	12.53	2.9	4.08	5.38	6.75	9.62	11.07	16.58	17.84
10811	Hubei	108	1	0.42					2.4	3.6	4.5					0.4	1.5	3	5
10812	Hubei	108	1	0.04	0.23	0.64	1.24	1.99	2.85	3.77	4.71	6.56	7.42	10.3	10.86	2.12	3.31	4.67	6.13	9.1	10.53	15.3	16.23
10813	Hubei	108	1	0.28	0.33	0.57			2.4	3.5	4.5					0.9	1.9	3	4.7
10814	Hubei	108	1	0.2	0.59	1.07	1.63	2.24	2.88	3.55	4.23	5.61	6.29	8.97	9.6	1.87	3.04	4.38	5.81	8.6	9.87	13.7	14.36
10815	Hubei	108	1	0.32		1.13			2.6	3.5	3.6					2	2.3	3.2	4.4
10816	Hubei	108	1	0.03	0.23	0.67	1.37	2.28	3.33	4.48	5.67	8	9.09	12.69	13.38	1.93	3.05	4.37	5.81	8.86	10.37	15.72	16.82
10817	Hubei	108	1	0.07	0.35	0.86	1.58	2.45	3.42	4.47	5.55	7.7	8.73	12.36	13.12	2.41	3.69	5.18	6.83	10.41	12.24	19.21	20.77
10823	Hubei	108	2	0.38	0.99	1.69	2.45	3.23	4.02	4.81	5.58	7.09	7.8	10.42	11	2.95	4.44	6.03	7.59	10.4	11.58	14.82	15.32
10825	Hubei	108	2	0.34	1.02	1.91	2.93	4.02	5.15	6.31	7.46	9.71	10.79	14.7	15.56	4.47	6.09	7.81	9.59	13.22	15.03	21.76	23.28
10826	Hubei	108	2	0.35	1.15	2.22	3.43	4.69	5.95	7.18	8.34	10.45	11.37	14.3	14.85	7.11	9.24	11.37	13.45	17.35	19.14	25.05	26.23
10831	Hubei	108	3	0.12	0.64	1.56	2.76	4.13	5.57	7	8.37	10.83	11.88	15.01	15.55	5.52	7.6	9.78	11.98	16.23	18.21	24.86	26.19
10832	Hubei	108	3	0.24	0.83	1.63	2.58	3.61	4.69	5.78	6.87	8.96	9.95	13.4	14.13	4.13	5.84	7.64	9.46	12.97	14.59	19.86	20.87
10834	Hubei	108	3	0.07	0.27	0.61	1.06	1.63	2.31	3.1	3.99	6.04	7.2	12.61	14.13	0.48	1.25	2.49	4.14	8.03	9.97	15.83	16.77
10842	Hubei	108	4	0.59	1.32	2.11	2.95	3.82	4.71	5.63	6.57	8.48	9.46	13.47	14.5	4.05	5.36	6.7	8.05	10.68	11.93	16.31	17.24
10843	Hubei	108	4	0.1	0.55	1.37	2.46	3.7	4.99	6.28	7.49	9.63	10.54	13.13	13.57	3.9	5.54	7.29	9.1	12.65	14.33	20.01	21.15
10845	Hubei	108	4		0.86	1.5		3.3	3.6	5	7.6					3	3.9	5.4	7.7
10846	Hubei	108	4	0.19	0.62	1.2	1.9	2.67	3.48	4.31	5.16	6.82	7.63	10.57	11.22	2.65	3.88	5.21	6.6	9.36	10.66	15.04	15.91
10847	Hubei	108	4	0.06	0.3	0.76	1.4	2.18	3.07	4.02	5.01	6.98	7.93	11.26	11.96	1.76	3.24	5.05	7.01	10.83	12.49	17.06	17.75
10851	Hubei	108	5	0.62	1.51	2.5	3.55	4.63	5.72	6.81	7.89	9.99	11	14.77	15.64	5.31	6.99	8.74	10.55	14.21	16.04	23.05	24.69
10852	Hubei	108	5	0.39		2.08		3.7	4.8	5.4	6.7					3.3	5	6.4	8.3
10854	Hubei	108	5	0.31	0.87	1.55	2.3	3.1	3.91	4.72	5.53	7.1	7.85	10.56	11.16	2.87	4.08	5.39	6.76	9.55	10.91	15.83	16.88
10855	Hubei	108	5	0.43	1.09	1.85	2.67	3.52	4.37	5.22	6.07	7.71	8.49	11.37	12.03	2.96	4.16	5.46	6.83	9.6	10.97	15.95	17.04
10856	Hubei	108	5	0.6		1.81		4	4.6	5.8	6.6					3.8	5.4	6.8	9
10857	Hubei	108	5	0.58	1.37	2.27	3.24	4.27	5.36	6.49	7.66	10.11	11.38	16.73	18.12	4.88	6.26	7.67	9.09	11.93	13.32	18.54	19.74
10858	Hubei	108	5	0.46	1.23	2.04		3.6	4.6	5.4	5.6					3.5	4.9	6.1	8.9
10861	Hubei	108	6	0.22	0.84	1.76	2.88	4.1	5.37	6.63	7.86	10.12	11.13	14.4	15.02	4.28	5.96	7.72	9.49	12.89	14.46	19.6	20.6
10862	Hubei	108	6	0.32	0.5	1		3.3	4.2	5.6	7.2					2.7	4.6	6.4	8.5
10863	Hubei	108	6	0.28	1.08	2.24	3.58	4.98	6.35	7.65	8.84	10.87	11.71	14.09	14.49	6.13	8.16	10.22	12.23	15.94	17.61	22.92	23.93
10864	Hubei	108	6	0.4		0.88		2.8	4	5	6.5					2.3	3.9	5.5	7.2
10868	Hubei	108	6	0.27	0.84	1.58	2.44	3.36	4.31	5.26	6.21	8.02	8.87	11.86	12.5	3.33	4.39	5.48	6.59	8.82	9.91	13.96	14.87
10914	Hubei	109	1	0.57	1.29	2.09	2.92	3.79	4.67	5.57	6.47	8.3	9.22	12.87	13.77	4.42	6.46	8.66	10.91	15.26	17.26	23.65	24.84
10917	Hubei	109	1	0.27	0.81	1.54	2.39	3.34	4.36	5.44	6.56	8.87	10.04	14.71	15.85	2.98	4.79	6.9	9.19	13.87	16.1	23.48	24.88
10922	Hubei	109	2	0.37	1.08	1.97	2.96	4	5.05	6.09	7.11	9.03	9.93	13.01	13.66	4.08	5.51	6.96	8.37	10.99	12.16	15.8	16.48
10923	Hubei	109	2	0.65	1.02	2.01		4.7	5	5.8	7.2					4	6.2	7.6	9.8
10924	Hubei	109	2	0.29	0.92	1.76	2.75	3.81	4.93	6.08	7.22	9.46	10.53	14.39	15.24	4.13	5.61	7.18	8.77	11.93	13.45	18.81	19.95
10925	Hubei	109	2	0.66	1.49	2.4	3.36	4.37	5.41	6.49	7.59	9.86	11.02	15.86	17.1	4.64	6.21	7.82	9.41	12.41	13.78	18.25	19.13
10926	Hubei	109	2	0.61	1.42	2.34	3.33	4.38	5.48	6.62	7.8	10.26	11.53	16.87	18.26	5.07	6.72	8.41	10.1	13.36	14.89	20.15	21.24
10927	Hubei	109	2	0.33	1.01	1.9	2.94	4.07	5.26	6.48	7.71	10.16	11.36	15.82	16.83	4.58	6.15	7.77	9.37	12.42	13.83	18.51	19.44
10928	Hubei	109	2		0.09	1.93		4.1	5.4	6	7.8					4.7	7.2	8.5	10.5
10932	Hubei	109	3	0.15	0.54	1.11	1.79	2.54	3.32	4.1	4.87	6.32	6.99	9.2	9.65	2.23	3.42	4.71	6.02	8.46	9.53	12.64	13.16
10935	Hubei	109	3	0.52	1.38	2.4	3.51	4.67	5.86	7.05	8.24	10.58	11.7	15.87	16.82	6.79	8.96	11.18	13.4	17.7	19.73	26.81	28.3
10937	Hubei	109	3	0.29	0.98	1.92	3.01	4.18	5.38	6.57	7.74	9.91	10.91	14.24	14.91	5.43	7.15	8.92	10.7	14.17	15.83	21.71	22.97
10938	Hubei	109	3			2.14		4.2	5.3	5.9	7.4					4.7	7.2	9	11.7
10941	Hubei	109	4	0.42	1.14	2.01	2.98	3.99	5.04	6.09	7.14	9.2	10.19	13.86	14.69	5.09	6.82	8.62	10.45	14.05	15.78	21.92	23.24
10942	Hubei	109	4	0.27	0.95	1.86	2.89	3.96	5.03	6.06	7.02	8.73	9.47	11.73	12.15	4.25	6.1	7.92	9.6	12.37	13.45	16.09	16.46
10943	Hubei	109	4	0.92	1.89	2.86	3.82	4.78	5.72	6.66	7.58	9.38	10.26	13.63	14.43	6.56	8.79	10.99	13.07	16.74	18.3	22.81	23.58
10945	Hubei	109	4	0.28	0.9	1.72	2.67	3.7	4.78	5.88	6.98	9.12	10.14	13.84	14.65	4.62	6.51	8.51	10.55	14.51	16.36	22.51	23.72
10946	Hubei	109	4	0.81	1.71	2.65	3.6	4.56	5.53	6.5	7.47	9.4	10.36	14.17	15.11	5.56	7.3	9.08	10.84	14.22	15.8	21.21	22.33
10947	Hubei	109	4	0.6	0.75	1.23		3	3.7	4.8	5.5					2.4	3.7	5.2	7
10948	Hubei	109	4	0.15	0.6	1.29	2.13	3.06	4.03	4.99	5.93	7.66	8.43	10.89	11.36	2.21	3.74	5.43	7.12	10.07	11.24	14.11	14.49
10952	Hubei	109	5	0.22	0.69	1.33	2.09	2.94	3.85	4.81	5.8	7.83	8.86	12.87	13.84	2.69	3.99	5.46	7.05	10.36	12.01	18.06	19.37
10953	Hubei	109	5	0.44	1.12	1.91	2.77	3.67	4.6	5.54	6.49	8.39	9.32	12.92	13.77	3.33	5.04	6.89	8.77	12.3	13.85	18.46	19.24
10954	Hubei	109	5	0.52		1.07		3.2	4.2	5.3	6.5					2.6	4.4	6.1	8.5
10958	Hubei	109	5	0.21	0.71	1.42	2.28	3.26	4.32	5.43	6.58	8.93	10.1	14.61	15.67	2.89	4.37	6.06	7.9	11.78	13.73	20.87	22.42
10961	Hubei	109	6	0.15	0.63	1.39	2.33	3.38	4.48	5.57	6.62	8.54	9.39	12.04	12.53	2.74	3.98	5.3	6.65	9.27	10.47	14.34	15.07
10962	Hubei	109	6	0.4	0.5	0.92		3.3	4	5.3	6.4					2.7	4.4	6	7.8
10963	Hubei	109	6	0.39	0.55	0.74		2.6	3.7	4.8	5.8					1.7	3.2	4.5	6.9
10964	Hubei	109	6	0.26	0.91	1.8	2.85	3.97	5.12	6.26	7.37	9.43	10.36	13.4	14.01	4.04	5.68	7.43	9.25	12.86	14.6	20.66	21.92
10965	Hubei	109	6	0.41	0.46	1.12		3.3	4.4	5.4	6.6					2.5	4.4	6	8
10966	Hubei	109	6	0.07	0.37	0.91	1.67	2.58	3.61	4.72	5.87	8.16	9.26	13.17	14	2.4	3.59	4.96	6.47	9.76	11.48	18.24	19.83
10967	Hubei	109	6	0.17	0.63	1.29	2.1	3.01	3.98	4.97	5.96	7.89	8.81	12.02	12.7	2.87	4	5.23	6.53	9.24	10.6	15.8	17
11014	Hubei	110	1	0.26	0.77	1.41	2.11	2.83	3.55	4.25	4.92	6.15	6.71	8.53	8.89	2.63	4.03	5.56	7.14	10.16	11.53	15.67	16.4
11016	Hubei	110	1	0.35	0.89	1.51	2.2	2.93	3.68	4.46	5.25	6.85	7.65	10.81	11.58	2.93	4.4	6.01	7.67	10.9	12.38	17.05	17.9
11021	Hubei	110	2	0.25	0.83	1.62	2.55	3.57	4.61	5.67	6.72	8.71	9.64	12.84	13.51	3.92	5.37	6.87	8.38	11.27	12.62	17.12	18.01
11022	Hubei	110	2	0.4		1.33		3.8	4.2	5	6					3.1	4.5	6.3	8.5
11023	Hubei	110	2	0.21	0.78	1.63	2.66	3.83	5.06	6.33	7.59	10.04	11.18	15.16	15.99	4.49	6.34	8.29	10.27	14.12	15.91	21.84	23.01
11024	Hubei	110	2	0.67	1.04	1.33		3.1	3.6	3.8	5					2.6	3.8	5.1	6.5
11026	Hubei	110	2	0.31	0.84	1.48	2.18	2.92	3.69	4.46	5.23	6.74	7.47	10.19	10.81	2.29	3.34	4.43	5.5	7.42	8.24	10.56	10.94
11032	Hubei	110	3	0.24	0.76	1.44	2.23	3.07	3.94	4.82	5.7	7.39	8.19	11.02	11.63	2.87	4.27	5.78	7.34	10.34	11.71	16.05	16.85
11033	Hubei	110	3	0.48	1.13	1.85	2.59	3.35	4.1	4.86	5.6	7.05	7.75	10.34	10.94	3.9	5.47	7.12	8.79	12	13.48	18.36	19.31
11035	Hubei	110	3		0.74	1.23		3.5	4.4	5	6.5					2.9	4.7	6.8	9
11041	Hubei	110	4	0.93	1.79	2.6	3.35	4.05	4.71	5.33	5.9	6.95	7.42	9.04	9.38	4.59	6.15	7.69	9.16	11.75	12.85	16.05	16.6
11042	Hubei	110	4	0.77	1.5	2.22	2.93	3.64	4.34	5.04	5.73	7.11	7.8	10.53	11.2	3.72	5.25	6.84	8.4	11.27	12.52	16.27	16.93
11043	Hubei	110	4	0.7	1.32	1.91	2.49	3.05	3.61	4.15	4.69	5.75	6.28	8.33	8.84	4.1	5.87	7.66	9.37	12.35	13.58	16.91	17.43
11048	Hubei	110	4	0.59	1.34	2.14	2.98	3.85	4.73	5.62	6.51	8.3	9.2	12.72	13.59	4.45	6.22	8.07	9.96	13.62	15.33	21.03	22.16
11051	Hubei	110	5	0.45	1.09	1.82	2.59	3.39	4.22	5.06	5.91	7.61	8.46	11.78	12.58	3.65	5.09	6.63	8.21	11.35	12.86	18.1	19.19
11053	Hubei	110	5	0.25	0.72	1.45		3	3.2	4	5					2.4	3.6	4.4	6.2
11054	Hubei	110	5	0.29	0.87	1.63	2.49	3.42	4.38	5.35	6.32	8.19	9.08	12.26	12.96	3.46	4.87	6.37	7.9	10.88	12.28	16.97	17.9
11055	Hubei	110	5	0.52	1.2	1.95	2.74	3.55	4.36	5.18	5.99	7.6	8.39	11.41	12.13	3.94	5.42	6.91	8.34	10.86	11.93	14.98	15.49
11056	Hubei	110	5	0.42		1.86		3.6	4	5.6	6.6					4	5.5	7.5	9.9
11058	Hubei	110	5	0.26	0.92	1.83	2.9	4.04	5.21	6.35	7.47	9.51	10.43	13.39	13.97	4.12	5.9	7.81	9.77	13.6	15.4	21.35	22.52
11061	Hubei	110	6	0.25	0.81	1.55	2.4	3.31	4.24	5.18	6.09	7.81	8.61	11.31	11.87	3.57	5.19	6.82	8.33	10.86	11.84	14.28	14.63
11062	Hubei	110	6	0.15	0.67	1.5	2.54	3.69	4.86	6	7.07	8.97	9.77	12.11	12.52	4.18	5.9	7.69	9.45	12.69	14.11	18.4	19.15
11063	Hubei	110	6	0.4		1.38		3.1	3.3	4.8	4.8					2.4	5.9	6.7	8.5
11064	Hubei	110	6	0.3	0.9	1.67	2.57	3.54	4.55	5.6	6.65	8.73	9.75	13.54	14.4	3.84	5.5	7.28	9.1	12.65	14.3	19.74	20.8
11065	Hubei	110	6	0.48	1.08	1.75	2.45	3.18	3.94	4.71	5.5	7.12	7.94	11.3	12.15	3.72	5.44	7.24	9.04	12.36	13.82	18.12	18.86
11066	Hubei	110	6	0.35		0.73		2.1	2.9	3.7	4					1.3	2.3	3.4	5.1
11067	Hubei	110	6	0.39	0.73	1.03		2.4	3	3.6	4.6					1.5	2.5	4	5.5
11068	Hubei	110	6	0.29	0.61	1.54		3.2	4	4.8	6.1					2.5	4.2	5.6	7
11112	Hubei	111	1	0.47	1.15	1.9	2.69	3.51	4.33	5.15	5.96	7.53	8.29	11.12	11.77	3.81	5.74	7.82	9.93	13.87	15.6	20.72	21.58
11113	Hubei	111	1	0.6	0.93	1.37		3.2	4.2	5	6.5					3.3	5.4	7.2	8.9
11116	Hubei	111	1	0.24	0.88	1.77	2.79	3.86	4.93	5.96	6.93	8.63	9.37	11.59	11.99	4.92	6.81	8.76	10.7	14.31	15.93	21.03	21.98
11117	Hubei	111	1			1.61		4.2	5	4.6	7.4					3.9	6.4	8	10.5
11118	Hubei	111	1	0.74	1.61	2.52	3.46	4.4	5.36	6.31	7.26	9.15	10.08	13.72	14.61	5.3	6.82	8.33	9.78	12.46	13.68	17.61	18.38
11121	Hubei	111	2	0.58	1.31	2.11	2.95	3.81	4.71	5.61	6.54	8.41	9.36	13.18	14.14	5.3	6.82	8.33	9.78	12.46	13.68	17.61	18.38
11122	Hubei	111	2	0.37	1.07	1.92	2.88	3.88	4.89	5.91	6.91	8.82	9.72	12.89	13.57	4.27	6	7.78	9.55	12.82	14.28	18.72	19.52
11128	Hubei	111	2	0.08	0.41	1.01	1.85	2.87	4	5.2	6.42	8.83	9.96	13.83	14.61	2.8	4.26	5.89	7.62	11.13	12.8	18.46	19.58
11134	Hubei	111	3	0.61	1.31	2.06	2.83	3.62	4.42	5.23	6.05	7.7	8.53	11.88	12.72	5.04	7.22	9.49	11.77	16.02	17.91	23.71	24.75
11136	Hubei	111	3	0.37	0.98	1.7	2.49	3.32	4.17	5.03	5.9	7.61	8.44	11.56	12.28	3.54	5.17	6.95	8.8	12.45	14.16	19.88	20.99
11146	Hubei	111	4	0.21	0.59	1.07	1.64	2.28	2.98	3.73	4.52	6.22	7.12	10.98	12	1.46	2.56	3.9	5.39	8.46	9.91	14.42	15.21
11147	Hubei	111	4	0.54	1.22	1.95	2.73	3.54	4.37	5.22	6.09	7.87	8.77	12.47	13.4	3.68	5.25	6.92	8.63	11.96	13.51	18.64	19.64
11148	Hubei	111	4	0.79	1.44	2.03	2.59	3.13	3.64	4.14	4.62	5.55	5.99	7.68	8.08	3.2	4.31	5.39	6.39	8.09	8.78	10.65	10.95
11152	Hubei	111	5	0.06	0.31	0.77	1.39	2.13	2.93	3.77	4.62	6.22	6.96	9.38	9.85	2.2	3.23	4.39	5.63	8.22	9.51	14.22	15.24
11157	Hubei	111	5	0.49	1.1	1.75	2.45	3.17	3.91	4.67	5.45	7.04	7.86	11.2	12.06	3.61	5.01	6.51	8.06	11.18	12.7	18.15	19.33
11161	Hubei	111	6	0.39	0.92	1.51	2.16	2.83	3.53	4.26	5	6.53	7.32	10.54	11.37	3.08	4.42	5.82	7.2	9.76	10.89	14.25	14.84
11162	Hubei	111	6	0.44		1.34		3.5	4.6	5.6	7.6					3.1	5.1	6.6	8.4
11163	Hubei	111	6	0.45	0.72	1.5		3.4	4.2	5.4	6.2		9.5	13.6	14.2	3.3	5	6.8	8.6		12.6	19.1	20
11164	Hubei	111	6	0.56	0.9	1.56		3.7	4.5	5.7	7.1					3.6	5.5	7.5	9.2
11165	Hubei	111	6	0.43	1.21	2.16	3.21	4.31	5.42	6.53	7.61	9.69	10.66	14.1	14.84	5.42	7.32	9.29	11.26	15.08	16.87	22.96	24.2
11166	Hubei	111	6	0.49	0.59	1.3		3.5	4.6	5.5	7					2.8	4.3	6.3	8
11167	Hubei	111	6	0.29	0.93	1.79	2.78	3.85	4.96	6.08	7.18	9.3	10.29	13.75	14.48	4.24	5.73	7.31	8.94	12.23	13.86	19.89	21.25
11211	Hubei	112	1	0.09	0.39	0.87	1.49	2.22	3.02	3.88	4.77	6.57	7.46	10.75	11.49	1.63	2.6	3.74	4.98	7.56	8.82	13.12	13.97
11212	Hubei	112	1	0.84		1.48		2.5	2.8	4	5.2					1.7	3.4	4.7	6.9
11213	Hubei	112	1	0.13	0.54	1.19	2.02	2.98	4.02	5.12	6.24	8.45	9.52	13.33	14.15	2.58	3.86	5.29	6.81	9.88	11.36	16.42	17.43
11214	Hubei	112	1	0.47		0.64		2	3	3	4.1					1	2.6	3.5	5.5
11215	Hubei	112	1	0.48		1.08		2.7	4.2	4.8	6.3					1.9	4.2	5.7	8.2
11216	Hubei	112	1	0.04	0.32	0.96	1.93	3.14	4.48	5.85	7.18	9.56	10.58	13.45	13.92	3.69	4.97	6.33	7.74	10.63	12.08	17.58	18.85
11218	Hubei	112	1	0.03	0.23	0.68	1.4	2.34	3.43	4.62	5.86	8.27	9.4	13.08	13.79	2.08	3.4	4.96	6.66	10.13	11.77	17.12	18.11
11221	Hubei	112	2	0.44	1.13	1.94	2.82	3.74	4.69	5.66	6.63	8.57	9.52	13.18	14.05	4.54	6.09	7.65	9.15	11.88	13.08	16.75	17.41
11224	Hubei	112	2	0.23	0.78	1.53	2.38	3.28	4.18	5.07	5.91	7.43	8.1	10.24	10.64	2.96	4.28	5.66	7.01	9.45	10.49	13.45	13.94
11225	Hubei	112	2	0.6	0.9	1.99		3.9	4.4	5.4	6.5					4.4	5.5	8.4	9.7
11226	Hubei	112	2	0.56	1.25	1.99	2.78	3.58	4.41	5.25	6.11	7.84	8.71	12.24	13.13	5.11	6.68	8.28	9.85	12.85	14.24	18.97	19.95
11227	Hubei	112	2		1.24	2.17		4.6	5.8	6.6	8.1					5.1	7.5	9.4	12
11228	Hubei	112	2	0.35	1.11	2.12	3.27	4.49	5.75	7	8.22	10.53	11.6	15.23	15.98	7.29	9.28	11.29	13.28	17.11	18.93	25.39	26.79
11232	Hubei	112	3	0.19	0.64	1.3	2.1	3.01	4	5.06	6.16	8.41	9.55	13.97	15.01	3.47	5.27	7.3	9.46	13.87	16	23.26	24.71
11235	Hubei	112	3			1.77		4.1	5.5	6.6	8.2					5.3	7.3	10	12
11236	Hubei	112	3	0.48	1.08	1.75	2.46	3.2	3.96	4.75	5.56	7.22	8.07	11.58	12.48	5.01	6.51	7.98	9.4	11.96	13.09	16.63	17.29
11238	Hubei	112	3	0.16	0.56	1.13	1.83	2.6	3.43	4.3	5.17	6.9	7.74	10.8	11.48	2.43	3.79	5.34	7	10.39	12.02	17.47	18.53
11243	Hubei	112	4	0.36	0.9	1.54	2.25	3.02	3.83	4.68	5.56	7.42	8.39	12.45	13.5	3.34	4.98	6.76	8.58	12.08	13.67	18.65	19.56
11245	Hubei	112	4	0.48	1.15	1.93	2.77	3.67	4.61	5.59	6.6	8.69	9.76	14.22	15.37	4.23	6.28	8.46	10.63	14.6	16.32	21.25	22.07
11246	Hubei	112	4			2.2		4.5	5.4	6.4	7.9					5.1	7.6	9.3	11.5
11247	Hubei	112	4	0.34	1.05	1.98	3.03	4.15	5.3	6.46	7.59	9.76	10.77	14.29	15.03	5.22	7.11	9.05	10.99	14.69	16.4	22.06	23.18
11248	Hubei	112	4	0.42	1.13	1.99	2.94	3.96	5.01	6.09	7.18	9.36	10.43	14.54	15.5	5.82	7.55	9.3	11.06	14.5	16.14	22.02	23.3
11252	Hubei	112	5	0.13	0.54	1.16	1.96	2.88	3.88	4.93	6	8.12	9.15	12.85	13.65	2.69	4.17	5.86	7.66	11.32	13.08	18.97	20.11
11255	Hubei	112	5	0.45	1.03	1.65	2.31	3	3.71	4.43	5.16	6.66	7.42	10.49	11.26	3.34	4.92	6.64	8.42	11.9	13.53	18.82	19.84
11256	Hubei	112	5	0.52		1.23		2.8	3.4	3.5	5					2.6	4.3	6.6	9.3
11257	Hubei	112	5	0.3	0.8	1.41	2.1	2.83	3.6	4.38	5.18	6.78	7.58	10.66	11.4	3.02	4.34	5.78	7.29	10.31	11.77	16.88	17.94
11258	Hubei	112	5			1.12		2.9	3.7	4.4	5.5					2.1	4.5	6.3	8.9
11261	Hubei	112	6	0.31	0.88	1.59	2.38	3.22	4.08	4.94	5.81	7.48	8.27	11.16	11.8	2.98	4.36	5.89	7.51	10.86	12.52	18.48	19.76
11263	Hubei	112	6	1.07		0.9		1.5	2.5	3.1	4.1					1	2.1	3	4.2
11264	Hubei	112	6	0.32	0.8	1.38	2.02	2.7	3.43	4.18	4.95	6.55	7.36	10.71	11.55	2.59	3.83	5.22	6.7	9.78	11.31	16.85	18.03
11266	Hubei	112	6	0.3	0.89	1.65	2.54	3.5	4.54	5.61	6.71	8.97	10.1	14.53	15.59	3.89	5.46	7.13	8.85	12.28	13.91	19.58	20.76
11268	Hubei	112	6	0.17	0.52	1.01	1.61	2.31	3.09	3.94	4.87	6.89	7.99	12.79	14.09	2.11	3.34	4.84	6.55	10.44	12.52	20.96	22.97
11311	Hubei	113	1	0.21	0.83	1.72	2.75	3.83	4.88	5.87	6.78	8.31	8.94	10.7	10.99	3.83	5.19	6.6	8.02	10.74	12.01	16.25	17.1
11312	Hubei	113	1	0.75	1.66	2.6	3.55	4.49	5.4	6.29	7.15	8.76	9.52	12.22	12.82	4.68	6.45	8.21	9.88	12.8	14.01	17.41	17.97
11316	Hubei	113	1	0.83	1.67	2.52	3.36	4.2	5.03	5.86	6.67	8.29	9.09	12.19	12.95	5.47	7.25	8.96	10.56	13.27	14.39	17.48	17.97
11321	Hubei	113	2	0.81	1.59	2.35	3.08	3.78	4.46	5.11	5.74	6.92	7.48	9.5	9.96	4.31	5.93	7.49	8.93	11.31	12.24	14.64	14.99
11323	Hubei	113	2	0.65	0.83	1		3	4.3	5.4	6.1					2.6	4.7	6.4	8.6
11324	Hubei	113	2	0.47	1.13	1.86	2.64	3.44	4.27	5.11	5.96	7.65	8.5	11.81	12.61	3.24	4.84	6.5	8.14	11.06	12.29	15.66	16.19
11325	Hubei	113	2	0.26	0.82	1.55	2.38	3.27	4.19	5.11	6.02	7.75	8.55	11.37	11.96	2.64	4.21	5.92	7.65	10.78	12.09	15.64	16.18
11326	Hubei	113	2	0.21	0.82	1.71	2.77	3.9	5.03	6.11	7.13	8.92	9.68	11.92	12.31	4.98	6.82	8.7	10.57	14.09	15.68	20.8	21.78
11328	Hubei	113	2	0.26	0.91	1.81	2.86	4.01	5.2	6.4	7.58	9.8	10.83	14.3	15.02	5.01	6.71	8.45	10.19	13.54	15.11	20.45	21.54
11331	Hubei	113	3	0.31	0.75	1.27	1.85	2.46	3.12	3.81	4.52	6.03	6.82	10.17	11.05	2.73	3.95	5.2	6.41	8.55	9.43	11.87	12.26
11337	Hubei	113	3	0.29	0.81	1.47	2.24	3.09	4.01	4.99	6.03	8.21	9.36	14.19	15.44	2.98	4.46	6.15	8.01	12	14.06	21.92	23.71
11343	Hubei	113	4	0.23	0.74	1.43	2.25	3.14	4.09	5.06	6.04	7.99	8.93	12.4	13.17	3.42	5.12	6.99	8.95	12.84	14.67	20.68	21.83
11347	Hubei	113	4	0.53	1.26	2.06	2.9	3.76	4.63	5.5	6.35	8.03	8.84	11.89	12.6	4.55	6.38	8.31	10.27	14.05	15.81	21.6	22.74
11352	Hubei	113	5	0.04	0.21	0.52	0.96	1.51	2.13	2.79	3.49	4.88	5.56	7.95	8.46	0.82	1.46	2.25	3.16	5.14	6.12	9.47	10.12
11353	Hubei	113	5	0.07	0.26	0.53	0.9	1.34	1.86	2.46	3.12	4.65	5.5	9.52	10.66	0.85	1.4	2.09	2.93	4.96	6.13	11.41	12.8
11356	Hubei	113	5	0.02	0.12	0.31	0.6	0.99	1.47	2.03	2.67	4.15	4.96	8.54	9.48	0.3	0.71	1.37	2.27	4.62	5.95	11.01	12.05
11358	Hubei	113	5	0.08	0.28	0.59	0.98	1.44	1.96	2.54	3.15	4.49	5.19	8.15	8.9	0.47	0.92	1.56	2.34	4.22	5.22	8.91	9.67
11361	Hubei	113	6	0.02	0.19	0.63	1.34	2.19	3.08	3.93	4.7	5.91	6.36	7.4	7.54	1.59	2.88	4.3	5.64	7.73	8.46	9.93	10.08
11362	Hubei	113	6	0.39		0.78		2.2	2.7	3.6	4.3					1.2	2	2.7	3.6
11363	Hubei	113	6	0.37	0.92	1.57	2.28	3.04	3.84	4.69	5.56	7.39	8.33	12.29	13.31	2.71	4.06	5.51	6.97	9.67	10.85	14.3	14.88
11365	Hubei	113	6	0.37	1	1.76	2.61	3.51	4.45	5.4	6.37	8.28	9.22	12.79	13.63	3.62	5.05	6.59	8.18	11.36	12.9	18.36	19.52
11366	Hubei	113	6	0.4	0.78	1.12		2.4	3	4.3	5.1					1.7	3	3.8	5.1
11367	Hubei	113	6	0.46	1.08	1.76	2.48	3.23	4.01	4.8	5.61	7.25	8.08	11.43	12.27	2.31	3.58	4.97	6.41	9.18	10.43	14.21	14.87
11368	Hubei	113	6	0.32	0.84	1.47	2.18	2.96	3.78	4.65	5.56	7.45	8.43	12.49	13.53	2.17	3.24	4.44	5.75	8.55	9.97	15.36	16.56
11411	Hubei	114	1	0.4		1.22		3.3	4.2	4.8	6					2.8	5	6.1	8
11412	Hubei	114	1	0.14	0.62	1.39	2.35	3.43	4.56	5.69	6.8	8.82	9.72	12.54	13.07	3.92	5.55	7.24	8.93	12.08	13.49	17.85	18.64
11417	Hubei	114	1	0.05	0.3	0.81	1.57	2.51	3.57	4.7	5.84	8.04	9.05	12.32	12.94	1.83	3.09	4.59	6.2	9.41	10.87	15.28	16.03
11422	Hubei	114	2	0.22	0.76	1.53	2.45	3.47	4.55	5.66	6.77	8.92	9.94	13.55	14.33	3.41	4.72	6.1	7.51	10.31	11.65	16.34	17.33
11423	Hubei	114	2	0.71	1.57	2.48	3.41	4.37	5.33	6.3	7.27	9.21	10.17	13.93	14.85	5.7	7.69	9.73	11.75	15.6	17.36	23.19	24.34
11425	Hubei	114	2			0.82		2.9	3.7	4.7	5.6		7.8	10.3		1.8	3.2	4.4	5.8		9.6	11.9
11431	Hubei	114	3	0.15	0.68	1.53	2.61	3.83	5.12	6.43	7.71	10.1	11.17	14.62	15.28	4.87	6.67	8.52	10.37	13.89	15.51	20.8	21.83
11436	Hubei	114	3		0.8	1.14		3.4	4.6	6	7.3					3.1	5.4	7.2	9.1
11437	Hubei	114	3	0.54	1.32	2.22	3.19	4.21	5.25	6.32	7.4	9.57	10.66	14.92	15.95	5.04	6.92	8.83	10.69	14.07	15.56	20.05	20.85
11441	Hubei	114	4	0.54	1.15	1.8	2.47	3.15	3.84	4.54	5.25	6.68	7.4	10.29	11.02	2.97	4.37	5.87	7.42	10.43	11.82	16.29	17.14
11443	Hubei	114	4	0.38	0.92	1.54	2.21	2.94	3.69	4.48	5.29	6.98	7.85	11.45	12.38	2.23	3.7	5.39	7.17	10.63	12.17	16.7	17.45
11445	Hubei	114	4	0.12	0.52	1.15	1.97	2.9	3.92	4.97	6.02	8.07	9.04	12.36	13.04	2.25	3.77	5.55	7.46	11.22	12.92	18.03	18.9
11446	Hubei	114	4			0.8		1.9	2.4	2.8	3.8					0.8	1.6	2.7	4.5
11458	Hubei	114	5	0.12	0.45	0.95	1.57	2.26	3	3.76	4.51	5.96	6.64	8.96	9.44	1.49	2.44	3.54	4.72	7.09	8.19	11.66	12.28
11461	Hubei	114	6	0.57				1.4	2	2.8						0.3	0.8	1.6
11463	Hubei	114	6	0.42	1.12	1.96	2.9	3.9	4.94	6.01	7.1	9.3	10.4	14.67	15.69	3.5	4.89	6.35	7.83	10.66	11.97	16.26	17.09
11464	Hubei	114	6	0.3	0.99	1.94	3.05	4.27	5.55	6.87	8.19	10.78	12.02	16.48	17.46	3.97	5.55	7.21	8.9	12.2	13.74	18.91	19.94
11465	Hubei	114	6	0.44	1.25	2.24	3.31	4.43	5.56	6.67	7.76	9.8	10.75	14.04	14.73	5.18	6.81	8.42	9.96	12.72	13.92	17.54	18.19
11466	Hubei	114	6			1.05		3.7	4.5	5.4	6.5					2.7	4.1	5.4	6.8
11511	Hubei	115	1	0.3	0.94	1.12		2.5	3	4	4.5					2.2	3.2	4.4	6
11512	Hubei	115	1	0.4	1.09	1.94	2.9	3.92	4.99	6.09	7.2	9.45	10.56	14.85	15.86	5.32	7.33	9.42	11.5	15.44	17.24	23.04	24.15
11515	Hubei	115	1	0.46	1.22	2.11	3.08	4.08	5.11	6.14	7.16	9.13	10.08	13.56	14.34	5.08	7.1	9.2	11.3	15.27	17.08	22.84	23.92
11516	Hubei	115	1	0.63				2.6	3.2	4.8	6.5					1.9	3.7	5.3	7.4
11517	Hubei	115	1	0.2	0.67	1.32	2.1	2.96	3.89	4.85	5.83	7.81	8.79	12.45	13.29	2.28	3.66	5.26	6.98	10.47	12.11	17.45	18.44
11521	Hubei	115	2	0.46	1.19	2.07	3.05	4.1	5.22	6.38	7.59	10.09	11.38	16.67	18.01	4.67	6.52	8.47	10.47	14.43	16.31	22.79	24.12
11522	Hubei	115	2	0.66		1.6		3	3.4	3	3.5					3.4	4.5	5	5.5
11523	Hubei	115	2	0.17	0.76	1.73	2.94	4.3	5.72	7.13	8.5	10.97	12.06	15.39	16	5.35	7.29	9.3	11.31	15.15	16.93	22.84	24.01
11524	Hubei	115	2	0.72	1.13	2.34		4.7	5.6	6.6	7.7					6.1	8.4	10.5	12.8
11525	Hubei	115	2	0.13	0.68	1.66	2.95	4.44	6	7.57	9.07	11.77	12.94	16.42	17.03	6.13	8.21	10.3	12.34	16.11	17.79	23.09	24.08
11526	Hubei	115	2		1.46	1.84		4.2	5	6	7					5.1	7.3	9.2	11
11527	Hubei	115	2	0.42	1.08	1.85	2.67	3.52	4.37	5.22	6.06	7.68	8.44	11.22	11.83	4.14	5.68	7.22	8.71	11.38	12.52	15.87	16.44
11528	Hubei	115	2			1.27		2.9	4	5.1	6.4					3.2	5.1	6	8.2
11537	Hubei	115	3	0.49	1.2	2.01	2.87	3.76	4.67	5.57	6.47	8.24	9.1	12.34	13.09	3.82	5.74	7.88	10.16	14.82	17.08	24.92	26.52
11541	Hubei	115	4	0.19	0.56	1.05	1.64	2.31	3.05	3.86	4.73	6.64	7.67	12.23	13.46	2.08	2.93	3.88	4.92	7.21	8.43	13.57	14.88
11544	Hubei	115	4			0.98		1.2	1.9	2.4	3						0.7	1.7	2.5
11546	Hubei	115	4	0.15	0.5	0.97	1.54	2.15	2.79	3.43	4.07	5.3	5.88	7.87	8.29	1.74	2.67	3.76	5.01	7.85	9.39	15.88	17.5
11548	Hubei	115	4	0.24	0.79	1.53	2.41	3.38	4.39	5.43	6.47	8.5	9.47	12.96	13.72	3.59	5.3	7.19	9.2	13.27	15.24	22.13	23.55
11551	Hubei	115	5	0.09	0.63	1.66	3.01	4.46	5.87	7.14	8.23	9.9	10.5	11.89	12.07	5.39	7.52	9.61	11.55	14.8	16.1	19.45	19.95
11552	Hubei	115	5	0.8	0.9	1.12		1.3	2	2							1.1	1.9
11553	Hubei	115	5	0.62		2.16		4.5	5.8	7	8					4.6	6.5	8.3	10.7
11554	Hubei	115	5	0.29	1.07	2.15	3.42	4.76	6.11	7.43	8.68	10.92	11.91	14.95	15.51	6.28	8.47	10.6	12.61	16.07	17.49	21.45	22.09
11555	Hubei	115	5	0.25	1.01	2.12	3.43	4.82	6.2	7.53	8.77	10.92	11.83	14.49	14.95	7.25	9.59	11.81	13.85	17.25	18.62	22.26	22.82
11556	Hubei	115	5	0.43		2.02		4.5	5.4	6.6	7.4					5.1	8.1	9.9	11.9
11557	Hubei	115	5	0.54	1.49	2.61	3.81	5.02	6.21	7.36	8.46	10.47	11.38	14.37	14.98	6.64	9.1	11.55	13.88	17.94	19.63	24.37	25.14
11558	Hubei	115	5	0.45	1.24	2.18	3.21	4.3	5.41	6.53	7.65	9.82	10.87	14.71	15.57	5.29	7.35	9.48	11.62	15.65	17.49	23.35	24.46
11561	Hubei	115	6	0.3	0.89	1.64	2.49	3.42	4.38	5.37	6.37	8.35	9.32	12.92	13.74	3.19	4.55	6.02	7.53	10.54	11.98	16.89	17.89
11562	Hubei	115	6	0.55	1.23	1.98	2.77	3.59	4.43	5.29	6.16	7.95	8.86	12.56	13.5	2.99	4.43	5.92	7.38	9.97	11.05	14.01	14.47
11565	Hubei	115	6	0.47	1.22	2.09	3.02	3.98	4.94	5.89	6.82	8.6	9.44	12.44	13.1	3.82	5.26	6.76	8.26	11.12	12.43	16.7	17.52
11566	Hubei	115	6	0.46	1	1.4		3.9	5	5.8	7.1					3.4	4.9	6.6	8.6
11567	Hubei	115	6	0.58	1.36	2.24	3.19	4.19	5.22	6.29	7.39	9.65	10.8	15.56	16.77	4.68	6.28	7.94	9.64	12.98	14.58	20.32	21.55
11568	Hubei	115	6			2.1		4.2	5.5	5.4	6.3					4.5	5.7	6.3	9
11612	Hubei	116	1	0.23	0.79	1.56	2.46	3.43	4.44	5.45	6.44	8.31	9.18	12.14	12.74	4.45	5.9	7.39	8.89	11.85	13.26	18.3	19.39
11613	Hubei	116	1	0.5	0.92	2.29		4.5	5.8	6.2	7.5					5.3	7.6	10	12.3
11614	Hubei	116	1	0.29	1.01	1.99	3.09	4.22	5.34	6.41	7.4	9.13	9.87	12.05	12.44	5.12	6.65	8.17	9.65	12.36	13.57	17.5	18.25
11615	Hubei	116	1	0.6	1.08	1.56		3.4	4.5	5.6	6.5					3.3	5	6.4	8.2
11616	Hubei	116	1	0.14	0.68	1.59	2.74	4	5.28	6.52	7.67	9.66	10.48	12.8	13.18	5.11	7.07	9.07	11.03	14.61	16.19	20.96	21.81
11618	Hubei	116	1	0.08	0.49	1.29	2.37	3.62	4.94	6.24	7.47	9.61	10.5	13.01	13.42	4.74	6.53	8.4	10.29	13.94	15.65	21.35	22.49
11621	Hubei	116	2	0.43	1.06	1.77	2.5	3.24	3.97	4.68	5.36	6.65	7.25	9.32	9.77	3.01	3.92	4.9	5.94	8.16	9.33	14.37	15.7
11622	Hubei	116	2			1.05		2.7								2
11642	Hubei	116	4	0.51	1.22	2.03	2.89	3.78	4.7	5.64	6.58	8.46	9.4	13.06	13.94	4.52	6	7.57	9.2	12.5	14.16	20.47	21.94
11643	Hubei	116	4	0.43	1.03	1.71	2.44	3.2	3.99	4.78	5.58	7.18	7.97	11.08	11.83	3.01	4.18	5.42	6.69	9.22	10.43	14.64	15.52
11646	Hubei	116	4	0.58	1.28	2.04	2.83	3.65	4.48	5.33	6.19	7.95	8.83	12.42	13.33	4.86	6.48	8.14	9.8	13	14.49	19.57	20.62
11647	Hubei	116	4			2.32		4.5	5.5	6.1	7.6					4.5	6.2	7.7	9.8
11648	Hubei	116	4	0.15	0.57	1.19	1.95	2.79	3.67	4.56	5.44	7.1	7.87	10.45	10.97	2.95	4.2	5.56	6.97	9.81	11.18	16.02	17.04
11651	Hubei	116	5	0.28	0.82	1.5	2.28	3.14	4.05	4.99	5.97	7.94	8.93	12.81	13.74	2.68	4.1	5.73	7.49	11.18	13.01	19.51	20.87
11655	Hubei	116	5	0.22	0.83	1.71	2.74	3.85	4.99	6.1	7.17	9.11	9.96	12.65	13.15	3.47	5.41	7.55	9.77	14	15.88	21.53	22.5
11656	Hubei	116	5	0.33	0.86	1.5	2.23	3.02	3.88	4.78	5.74	7.76	8.83	13.39	14.59	3.56	5.19	6.88	8.55	11.57	12.86	16.57	17.18
11657	Hubei	116	5			0.92		2.2	2.8	3.5	4					1.4	2.5	3.7	5.6
11661	Hubei	116	6	0.05	0.41	1.17	2.27	3.59	5	6.41	7.74	10.03	10.98	13.54	13.94	3.67	5.24	6.86	8.46	11.39	12.67	16.44	17.08
11662	Hubei	116	6	0.76	1.69	2.67	3.7	4.75	5.83	6.93	8.04	10.29	11.42	16	17.15	5.49	7.41	9.28	11.03	14.02	15.24	18.58	19.11
11666	Hubei	116	6	0.06	0.54	1.62	3.12	4.81	6.48	7.99	9.3	11.27	11.97	13.53	13.72	6.08	8.48	10.88	13.17	17.18	18.85	23.52	24.28
11667	Hubei	116	6			1.45		3.9	4.8	5.9	7					3.6	5.2	6.5	8.4
11668	Hubei	116	6	0.19	0.76	1.66	2.8	4.1	5.52	7	8.49	11.43	12.83	17.77	18.82	4.09	5.66	7.27	8.86	11.83	13.16	17.32	18.09
11711	Hubei	117	1	0.46		1		2.6	4	4	4.6					2.1	3.5	4.5	6
11712	Hubei	117	1	0.4	1.23	2.29	3.48	4.75	6.05	7.35	8.63	11.06	12.2	16.17	17.01	7.06	9.57	12.05	14.4	18.52	20.26	25.2	26.02
11713	Hubei	117	1	0.87		1.3		3.3	4.2	5.5	6					3.8	4.7	6.2	7.9
11715	Hubei	117	1	0.22	0.91	1.93	3.17	4.5	5.86	7.18	8.44	10.69	11.67	14.62	15.15	6.48	8.52	10.54	12.49	16.05	17.63	22.56	23.49
11716	Hubei	117	1	0.39	1.2	2.23	3.4	4.62	5.86	7.08	8.27	10.49	11.51	14.93	15.63	6.17	7.8	9.42	11	13.99	15.37	20.14	21.14
11717	Hubei	117	1	0.65		1.93		4.5	6.2	7	7.8					5.1	6.8	8.8	11.2
11718	Hubei	117	1	0.15	0.61	1.33	2.24	3.28	4.41	5.58	6.77	9.11	10.22	14.16	14.99	3.61	5	6.48	8.01	11.06	12.55	17.83	18.96
11721	Hubei	117	2	0.17	0.72	1.61	2.74	4.05	5.45	6.9	8.36	11.18	12.5	17.01	17.93	4.44	5.93	7.49	9.07	12.22	13.75	19.28	20.49
11722	Hubei	117	2	0.7	1.2	1.6		3.9	4.8	4.6	5.1					3.7	5.2	6.5	9
11723	Hubei	117	2	0.6		1.71		3.1	3.5	3.5	3.6					2.4	3.3	4.5	6
11726	Hubei	117	2	0.71	1.7	2.76	3.84	4.9	5.93	6.91	7.85	9.57	10.35	12.98	13.53	5.6	7.74	9.75	11.52	14.27	15.27	17.58	17.88
11727	Hubei	117	2	0.67	1.5	2.41	3.37	4.36	5.39	6.44	7.5	9.68	10.79	15.33	16.48	6.35	7.88	9.36	10.77	13.34	14.5	18.26	19.01
11728	Hubei	117	2		0.88	0.95		3.5	4.4	5.8	7.3					2.7	4.6	6	7.7
11734	Hubei	117	3	0.22	0.81	1.65	2.64	3.7	4.8	5.89	6.94	8.89	9.76	12.59	13.15	5.05	7.32	9.67	11.98	16.15	17.94	23.03	23.87
11735	Hubei	117	3	0.19	0.81	1.76	2.93	4.22	5.56	6.89	8.17	10.51	11.54	14.78	15.38	5.02	6.89	8.84	10.82	14.69	16.5	22.72	23.98
11741	Hubei	117	4	0.2	0.61	1.15	1.78	2.48	3.24	4.03	4.86	6.58	7.46	10.98	11.85	2.15	3.42	4.87	6.38	9.31	10.62	14.59	15.27
11742	Hubei	117	4	0.36	1.13	2.11	3.23	4.42	5.63	6.83	8.01	10.25	11.28	14.82	15.56	5.79	7.54	9.36	11.21	14.89	16.7	23.45	24.98
11744	Hubei	117	4	0.45	1.09	1.85	2.67	3.56	4.49	5.47	6.47	8.58	9.66	14.2	15.38	3.65	5.18	6.86	8.65	12.41	14.32	21.63	23.31
11747	Hubei	117	4	0.09	0.45	1.1	1.97	3.02	4.18	5.4	6.63	9.03	10.15	13.94	14.7	2.56	4.05	5.76	7.59	11.31	13.07	18.81	19.9
11751	Hubei	117	5	0.51	1.38	2.42	3.55	4.72	5.92	7.11	8.28	10.53	11.6	15.44	16.29	6.57	8.38	10.21	12.02	15.51	17.17	23.06	24.34
11752	Hubei	117	5	0.34	1.07	1.33			4.5	5.3	6						5.1	6.6	8.6
11753	Hubei	117	5	0.74	1.5	2.26	3.02	3.77	4.53	5.28	6.03	7.52	8.26	11.18	11.91	2.87	4.54	6.28	7.93	10.65	11.69	14.11	14.42
11758	Hubei	117	5	0.3	0.82	1.48	2.22	3.02	3.87	4.75	5.66	7.5	8.42	12.07	12.95	3.74	4.99	6.3	7.64	10.35	11.68	16.62	17.73
11761	Hubei	117	6	0.68	1.53	2.46	3.44	4.46	5.5	6.56	7.63	9.81	10.92	15.36	16.47	4.27	5.84	7.43	8.98	11.82	13.06	16.83	17.5
11762	Hubei	117	6	0.79	1.62	2.46	3.3	4.15	5	5.85	6.7	8.38	9.21	12.51	13.32	4.47	6.12	7.71	9.18	11.61	12.58	15.08	15.45
11763	Hubei	117	6	0.41		1.32		3.4	3.2	4.2	4.5					3.2	3.9	5	6
11764	Hubei	117	6	0.33	1.04	1.97	3.06	4.24	5.49	6.78	8.08	10.67	11.93	16.63	17.69	4.72	6.77	8.9	11.01	14.89	16.57	21.57	22.43
11767	Hubei	117	6	0.43	1.07	1.8	2.6	3.45	4.35	5.27	6.23	8.2	9.2	13.33	14.38	3.42	4.86	6.37	7.87	10.67	11.91	15.7	16.38
11812	Hubei	118	1	0.21	0.76	1.53	2.42	3.37	4.34	5.29	6.19	7.84	8.56	10.84	11.27	2.98	4.28	5.71	7.23	10.35	11.9	17.57	18.81
11813	Hubei	118	1	0.48		1.87		3.2	4.1	4.6	5.4					3.2	4.4	5.7	7.3
11814	Hubei	118	1	0.03	0.3	0.94	1.87	2.95	4.07	5.12	6.06	7.56	8.11	9.44	9.61	2.58	3.94	5.42	6.93	9.77	11.02	14.74	15.37
11824	Hubei	118	2	0.43	1.16	2.03	2.97	3.95	4.95	5.94	6.92	8.8	9.69	12.89	13.59	4.22	5.93	7.7	9.45	12.69	14.13	18.52	19.31
11826	Hubei	118	2	0.42	1.16	2.05	3	3.99	4.98	5.95	6.91	8.7	9.54	12.44	13.06	4.99	7.06	9.1	11.01	14.19	15.45	18.67	19.14
11827	Hubei	118	2	0.63	1.44	2.32	3.25	4.22	5.22	6.25	7.3	9.45	10.54	15.03	16.18	5.13	7.27	9.49	11.7	15.82	17.66	23.29	24.3
11832	Hubei	118	3	0.28	0.81	1.47	2.2	2.95	3.69	4.43	5.13	6.43	7.02	8.99	9.39	3.41	4.63	5.91	7.23	9.84	11.11	15.63	16.6
11836	Hubei	118	3	0.5	1.23	2.06	2.94	3.87	4.82	5.78	6.75	8.68	9.63	13.31	14.2	5.56	7.53	9.57	11.6	15.45	17.22	23.04	24.19
11842	Hubei	118	4	0.46	1.2	2.06	2.97	3.91	4.86	5.8	6.71	8.47	9.3	12.27	12.93	4.34	6.23	8.25	10.3	14.29	16.13	22.15	23.31
11845	Hubei	118	4	0.24	0.66	1.18	1.79	2.46	3.19	3.97	4.8	6.59	7.53	11.63	12.71	2.34	3.32	4.43	5.68	8.51	10.08	17.08	18.98
11854	Hubei	118	5	0.13	0.55	1.24	2.13	3.15	4.24	5.37	6.5	8.66	9.66	13.01	13.69	3.31	4.98	6.84	8.82	12.88	14.84	21.65	23.04
11861	Hubei	118	6	0.55	1.33	2.2	3.13	4.11	5.12	6.16	7.2	9.33	10.4	14.66	15.71	4.02	5.71	7.54	9.43	13.19	15	21.21	22.48
11867	Hubei	118	6	0.29	0.83	1.5	2.28	3.13	4.03	4.98	5.96	7.99	9.03	13.19	14.22	3.23	4.72	6.33	7.98	11.19	12.67	17.44	18.35
11868	Hubei	118	6	0.35	1.05	1.91	2.85	3.81	4.75	5.66	6.51	8.04	8.71	10.83	11.23	3.58	5.24	7.01	8.81	12.25	13.81	18.68	19.57
11911	Hubei	119	1	0.03	0.25	0.73	1.45	2.32	3.27	4.22	5.14	6.72	7.38	9.19	9.47	1.69	2.79	4.12	5.61	8.81	10.4	16.01	17.14
11913	Hubei	119	1	0.03	0.21	0.57	1.12	1.84	2.7	3.66	4.7	6.88	7.97	12.07	12.98	1.27	2.22	3.38	4.68	7.39	8.68	12.8	13.55
11914	Hubei	119	1	0.04	0.28	0.8	1.58	2.55	3.64	4.78	5.93	8.07	9.03	11.98	12.51	1.96	3.27	4.84	6.58	10.26	12.06	18.13	19.31
11915	Hubei	119	1	0.28	0.86	1.59	2.4	3.24	4.07	4.88	5.64	7.02	7.64	9.59	9.96	2.89	4.71	6.64	8.45	11.41	12.51	14.97	15.27
11916	Hubei	119	1	0.65	0.68	0.77		1.8	2	2.5	5.5					0.5	1.3	2.2
11917	Hubei	119	1	0.02	0.21	0.76	1.67	2.87	4.2	5.56	6.85	9.06	9.95	12.24	12.58	2.55	4.06	5.75	7.49	10.83	12.3	16.64	17.37
11918	Hubei	119	1		0.89	0.8		2.6	3.2	4.5	5.8					1.3	2.7	3.7	7.4
11926	Hubei	119	2	0.42	1.18	2.08	3.04	4	4.94	5.84	6.68	8.19	8.86	10.97	11.38	4.76	6.46	8.24	10.04	13.56	15.22	20.97	22.16
11928	Hubei	119	2	0.66	1.45	2.29	3.17	4.07	4.99	5.93	6.89	8.83	9.82	13.83	14.84	4.72	6.38	8.14	9.95	13.61	15.4	22.04	23.52
11932	Hubei	119	3	0.65	0.86	1.8		4.1	5	6.1	6.6					3.3	5.1	7.3	9.2
11933	Hubei	119	3	0.67	1.43	2.23	3.05	3.89	4.75	5.61	6.48	8.25	9.13	12.71	13.6	3.89	5.08	6.31	7.54	9.97	11.14	15.38	16.31
11936	Hubei	119	3	0.42	1.11	1.93	2.83	3.76	4.72	5.69	6.66	8.57	9.5	12.97	13.77	3.6	5.46	7.46	9.48	13.23	14.87	19.6	20.39
11942	Hubei	119	4	0.24	0.71	1.29	1.91	2.55	3.2	3.82	4.42	5.52	6.02	7.67	8	1.88	2.91	4.09	5.37	7.97	9.22	13.48	14.32
11948	Hubei	119	4	0.39	1	1.71	2.48	3.27	4.07	4.86	5.65	7.17	7.89	10.52	11.1	3.9	5.49	7.22	9.02	12.66	14.44	20.82	22.19
11951	Hubei	119	5	0.11	0.56	1.29	2.22	3.23	4.26	5.24	6.15	7.71	8.36	10.14	10.44	2.93	3.97	5.09	6.28	8.75	10	14.95	16.13
11952	Hubei	119	5	0.37	1.2	1.1		2.6	3.3	4.2	4.6					1.6	3.5	4.5	6.2
11955	Hubei	119	5	0.48	1.27	1.79		3.3	4.4	5.6	6.2					2.8	4.4	6	7.8
11956	Hubei	119	5	0.49	1.21	2.05	2.95	3.89	4.86	5.85	6.84	8.83	9.82	13.63	14.55	3.88	4.98	6.14	7.37	9.97	11.34	17.19	18.74
11957	Hubei	119	5	0.12	0.64	1.53	2.63	3.8	4.93	5.96	6.87	8.31	8.86	10.21	10.4	3.17	4.5	5.94	7.44	10.42	11.86	16.85	17.89
11961	Hubei	119	6	0.26	0.83	1.55	2.38	3.27	4.18	5.09	5.98	7.68	8.48	11.24	11.83	3.19	4.7	6.27	7.78	10.42	11.51	14.42	14.86
11963	Hubei	119	6	0.46	1.13	1.86	2.62	3.39	4.14	4.88	5.6	6.95	7.58	9.8	10.29	3.43	5.22	7.11	8.98	12.34	13.75	17.61	18.21
11964	Hubei	119	6	0.4	1.06	1.83	2.68	3.57	4.48	5.39	6.3	8.09	8.95	12.17	12.91	3.41	4.95	6.62	8.37	11.89	13.59	19.46	20.66
11966	Hubei	119	6	0.53	0.73	1.05		2.6	3.5	4	5.2					1.3	3.1	4.1	5.2
11967	Hubei	119	6	0.6	1.33	2.12	2.95	3.81	4.69	5.59	6.5	8.37	9.32	13.19	14.18	3.28	4.84	6.52	8.24	11.54	13.04	17.75	18.61
11968	Hubei	119	6	0.07	0.33	0.78	1.37	2.06	2.78	3.52	4.25	5.59	6.19	8.09	8.45	1.21	2.3	3.53	4.74	6.7	7.4	8.86	9.01
12013	Hubei	120	1	0.75	1.6	2.5	3.42	4.36	5.32	6.28	7.25	9.21	10.19	14.13	15.11	5.34	7.18	9.04	10.85	14.21	15.71	20.45	21.35
12014	Hubei	120	1	0.93	1.92	2.9	3.87	4.82	5.75	6.65	7.53	9.21	10.02	12.99	13.68	5.82	7.9	9.96	11.93	15.38	16.85	21.05	21.76
12015	Hubei	120	1	0.46	1.19	2.04	2.98	3.98	5.02	6.09	7.18	9.39	10.5	14.89	15.96	4.84	6.7	8.63	10.58	14.29	16.01	21.63	22.73
12016	Hubei	120	1	0.45		2		4.2	5.6	6	7.2					4.1	5.9	7.4	9.4
12017	Hubei	120	1	0.36	1.18	2.27	3.52	4.84	6.19	7.52	8.81	11.21	12.31	15.95	16.68	6.56	8.82	11	13.02	16.43	17.81	21.53	22.11
12018	Hubei	120	1	0.78	1.8	2.89	4	5.11	6.22	7.29	8.34	10.34	11.29	14.7	15.47	6.7	8.23	9.75	11.27	14.23	15.67	21.11	22.38
12021	Hubei	120	2	0.26	0.86	1.68	2.66	3.72	4.85	6	7.15	9.4	10.47	14.32	15.16	3.94	5.86	7.93	10.06	14.16	16.03	21.92	23
12022	Hubei	120	2	0.68		0.93		2.3	3.2	4.2	5.8					1.6	3.1	4.1	6.1
12023	Hubei	120	2	0.39	1.03	1.81	2.69	3.64	4.64	5.68	6.75	8.96	10.08	14.61	15.74	4.08	6	8.09	10.24	14.42	16.36	22.59	23.77
12026	Hubei	120	2	0.36	1.01	1.81	2.71	3.65	4.61	5.58	6.54	8.39	9.28	12.44	13.14	4.92	7.06	9.31	11.57	15.83	17.74	23.65	24.73
12028	Hubei	120	2	0.14	0.5	1.03	1.69	2.44	3.24	4.09	4.96	6.7	7.56	10.73	11.45	1.74	3.08	4.68	6.37	9.62	11.04	14.93	15.52
12031	Hubei	120	3	0.25	0.87	1.72	2.75	3.88	5.07	6.29	7.52	9.91	11.06	15.13	16.01	5.36	7.6	9.96	12.34	16.88	18.95	25.56	26.8
12033	Hubei	120	3	0.58	1.42	2.36	3.33	4.33	5.32	6.29	7.25	9.08	9.94	13.07	13.76	5.22	7.46	9.77	12.04	16.17	17.95	23.14	24.03
12035	Hubei	120	3	0.64	1.38	2.16	2.96	3.77	4.6	5.44	6.29	8.01	8.88	12.38	13.26	4.56	5.92	7.3	8.65	11.23	12.42	16.5	17.35
12046	Hubei	120	4	0.14	0.59	1.3	2.18	3.18	4.23	5.31	6.37	8.38	9.31	12.38	12.99	2.78	4.31	6.08	8.01	12.11	14.16	21.59	23.16
12047	Hubei	120	4	0.71	1.69	2.75	3.83	4.9	5.94	6.93	7.88	9.63	10.43	13.14	13.71	6.96	9.42	11.93	14.4	18.98	21.03	27.53	28.75
12052	Hubei	120	5	0.26	0.68	1.17	1.71	2.29	2.9	3.52	4.16	5.47	6.13	8.76	9.41	1.76	2.93	4.26	5.62	8.17	9.25	12.23	12.68
12053	Hubei	120	5	0.53	1.16	1.83	2.54	3.27	4.02	4.78	5.57	7.17	7.99	11.35	12.21	2.91	4.27	5.76	7.29	10.32	11.74	16.44	17.35
12054	Hubei	120	5	0.42		1.4		2.2	3.2	3.6	4.8					2.3	3.4	4.9	6.6
12055	Hubei	120	5	0.2	0.63	1.2	1.88	2.62	3.4	4.2	5.01	6.62	7.4	10.29	10.94	2.41	3.88	5.53	7.27	10.63	12.13	16.61	17.37
12056	Hubei	120	5	0.12	0.45	0.92	1.5	2.17	2.89	3.64	4.41	5.96	6.73	9.56	10.19	1.61	2.53	3.63	4.87	7.6	9.03	14.52	15.77
12061	Hubei	120	6	0.64	1.03	1.63		3.3	4.2	5	6.1					2.9	4.2	5.5	7
12062	Hubei	120	6	0.6	1.36	2.19	3.07	3.99	4.94	5.92	6.93	9.01	10.07	14.5	15.64	3.71	5.25	6.89	8.59	11.96	13.57	19.14	20.28
12063	Hubei	120	6	0.84	1.05	1.38		3.7	4.4	5.2	6.5					2.5	3.8	4.7	6
12064	Hubei	120	6	1.2	2.22	3.18	4.1	4.99	5.86	6.72	7.56	9.21	10.01	13.17	13.94	6.23	8.4	10.55	12.6	16.22	17.75	22.2	22.96
12065	Hubei	120	6	0.05	0.4	1.2	2.33	3.61	4.88	6.04	7.06	8.61	9.17	10.45	10.61	2.34	3.97	5.64	7.17	9.47	10.25	11.78	11.94
12066	Hubei	120	6	0.34	1.07	2.04	3.13	4.29	5.47	6.65	7.79	9.92	10.9	14.2	14.87	4.27	5.93	7.69	9.48	12.98	14.64	20.26	21.41
12067	Hubei	120	6	0.71	1.4	2		3.6	4.7	5.2	6.5					3	4.6	5.8	7.5
12068	Hubei	120	6	0.74	1.5	2.24	2.97	3.69	4.38	5.05	5.71	6.96	7.56	9.78	10.3	3.58	4.87	6.17	7.42	9.68	10.67	13.6	14.12
12113	Hubei	121	1	0.97	1.97	2.98	3.99	5.02	6.04	7.07	8.11	10.18	11.22	15.4	16.44	6.73	8.96	11.18	13.31	17.16	18.84	23.95	24.87
12114	Hubei	121	1	0.61	1.3	1.4		2.9	3.6	5	6.5					3	4	5.5	6.8
12115	Hubei	121	1	0.76	1.79	2.92	4.1	5.31	6.53	7.76	8.97	11.37	12.53	16.97	18.02	6	8.13	10.31	12.46	16.51	18.34	24.27	25.4
12116	Hubei	121	1		1.14	1.9		4.7	5.8	6.5	7.8					4.7	6.8	8	9.9
12117	Hubei	121	1	0.53	1.39	2.4	3.5	4.65	5.83	7.02	8.21	10.54	11.67	15.88	16.84	6.54	9.06	11.6	14.07	18.49	20.4	25.97	26.93
12121	Hubei	121	2	0.43	1.22	2.2	3.3	4.46	5.66	6.87	8.08	10.46	11.61	15.82	16.77	5.83	7.89	9.98	12.02	15.77	17.43	22.61	23.56
12122	Hubei	121	2	0.62	0.98	1.57		4	4.8	6.2	6.9					4.1	5.8	7.6	9.6
12123	Hubei	121	2	0.32	1.06	2.05	3.15	4.31	5.45	6.55	7.58	9.43	10.23	12.69	13.15	4.77	6.32	7.88	9.39	12.17	13.41	17.32	18.06
12124	Hubei	121	2	0.66		1.73		3.3	4.1	4.8	5.8					3.8	5.2	6.5	8.3
12126	Hubei	121	2	0.49	1.27	2.2	3.21	4.29	5.42	6.57	7.74	10.09	11.26	15.85	16.95	4.47	6.15	7.9	9.67	13.09	14.68	20.02	21.09
12127	Hubei	121	2	0.44	1.28	2.34	3.53	4.79	6.07	7.36	8.64	11.09	12.25	16.35	17.25	6.38	8.8	11.18	13.42	17.22	18.77	22.91	23.56
12137	Hubei	121	3	0.21	0.82	1.7	2.75	3.88	5.03	6.16	7.25	9.2	10.06	12.73	13.23	5.78	8	10.36	12.78	17.63	19.96	28.23	29.99
12143	Hubei	121	4	0.08	0.44	1.12	2.07	3.22	4.51	5.88	7.27	9.98	11.25	15.53	16.39	3.41	5.33	7.51	9.81	14.38	16.51	23.34	24.6
12147	Hubei	121	4	0.39	1.09	1.96	2.93	3.97	5.05	6.17	7.29	9.55	10.66	14.9	15.9	4.61	6.77	9.1	11.48	16.04	18.12	24.65	25.85
12151	Hubei	121	5	0.18	0.73	1.56	2.58	3.7	4.87	6.03	7.17	9.27	10.21	13.22	13.79	4.72	6.58	8.55	10.58	14.61	16.54	23.25	24.64
12158	Hubei	121	5	0.46	1.05	1.69	2.37	3.08	3.81	4.55	5.31	6.86	7.64	10.84	11.65	2.89	4.14	5.53	7.01	10.08	11.61	17.34	18.62
12161	Hubei	121	6	0.58	1.46	1.85		3.9	5	6	7.5					2.7	4	5.3	7
12162	Hubei	121	6	0.39	1.22	2.29	3.5	4.81	6.15	7.5	8.83	11.4	12.61	16.85	17.76	5.84	7.46	9.06	10.6	13.44	14.71	18.86	19.68
12163	Hubei	121	6	0.16	0.84	2	3.47	5.1	6.76	8.37	9.86	12.42	13.47	16.42	16.9	5.99	7.83	9.66	11.43	14.7	16.16	20.84	21.74
12164	Hubei	121	6	0.66		2.45		4.5	6	7.2	8.1					5.3	7	8.9	11.3
12165	Hubei	121	6	0.43	1.33	2.48	3.78	5.15	6.55	7.94	9.3	11.86	13.05	17.11	17.95	6.86	8.57	10.16	11.62	14.13	15.18	18.22	18.74
12166	Hubei	121	6	0.43	1.09	1.9		4.6	5.7	7.1	7.5					5.1	7	8.6	10.7
12167	Hubei	121	6	0.39	1.15	2.14	3.26	4.47	5.74	7.04	8.36	10.96	12.24	16.99	18.08	5.26	6.94	8.55	10.04	12.59	13.64	16.53	17
12168	Hubei	121	6	0.12	0.81	2.12	3.76	5.45	7.01	8.36	9.47	11.06	11.6	12.73	12.86	7.08	9.14	11.14	13.04	16.44	17.91	22.41	23.23
12215	Hubei	122	1	0.22	0.76	1.51	2.41	3.41	4.47	5.57	6.67	8.85	9.9	13.71	14.54	4.05	5.96	8.03	10.19	14.45	16.44	23.03	24.31
12216	Hubei	122	1			1.3		3.3	4.1	4	6.1					2.9	1.3	5.8	8
12217	Hubei	122	1	0.2	0.76	1.58	2.56	3.63	4.74	5.85	6.92	8.92	9.82	12.73	13.3	4.48	5.89	7.35	8.82	11.73	13.14	18.25	19.38
12218	Hubei	122	1	0.16	0.58	1.21	1.99	2.87	3.83	4.83	5.84	7.87	8.86	12.45	13.24	2.88	4.02	5.25	6.54	9.17	10.47	15.26	16.32
12221	Hubei	122	2	0.58	1.28	2.04	2.83	3.66	4.51	5.38	6.27	8.1	9.04	12.9	13.89	4.4	5.88	7.35	8.76	11.3	12.4	15.74	16.34
12222	Hubei	122	2	0.72		1.89		4.2	5.4	6.6	8.1					4.4	6.5	8.8	10.7
12223	Hubei	122	2	0.51	1.27	2.13	3.04	3.98	4.92	5.86	6.78	8.58	9.44	12.6	13.32	5.08	6.56	8.01	9.41	11.97	13.12	16.8	17.51
12225	Hubei	122	2	0.53	1.41	2.46	3.6	4.79	6.01	7.22	8.42	10.73	11.84	15.84	16.73	5.69	7.15	8.63	10.12	13.09	14.54	20.1	21.41
12226	Hubei	122	2	0.64	1.25	1.8		4.4	5.8	6.6	8.2					4.7	6.9	9	11.1
12227	Hubei	122	2	0.17	0.61	1.25	2.03	2.91	3.86	4.84	5.84	7.83	8.79	12.3	13.07	3.28	4.44	5.66	6.9	9.34	10.5	14.55	15.41
12228	Hubei	122	2			1		3.3	3.5	5.3	5					2.9	4.1	4.4	6.7
12232	Hubei	122	3	0.47	1.1	1.81	2.57	3.38	4.23	5.1	6.01	7.9	8.88	12.97	14.04	3.46	5.05	6.74	8.46	11.74	13.21	17.81	18.64
12233	Hubei	122	3	0.65	1.37	2.12	2.89	3.67	4.47	5.27	6.07	7.7	8.52	11.82	12.65	4.03	5.82	7.67	9.51	12.86	14.32	18.59	19.32
12234	Hubei	122	3	0.9		1.09		2.3	3	3.7	4					1.4	2.6	4	5.7
12235	Hubei	122	3	0.55	1.39	2.35	3.35	4.36	5.36	6.34	7.28	9.03	9.83	12.62	13.2	4.46	6.48	8.61	10.73	14.68	16.43	21.65	22.56
12238	Hubei	122	3	0.41	1.03	1.75	2.53	3.34	4.18	5.03	5.89	7.61	8.46	11.73	12.51	4.16	5.67	7.23	8.81	11.85	13.27	18.06	19.02
12245	Hubei	122	4	0.12	0.58	1.4	2.47	3.72	5.05	6.4	7.73	10.18	11.27	14.68	15.32	4.39	6.54	8.86	11.24	15.77	17.81	24.13	25.27
12246	Hubei	122	4	0.43	1.06	1.79	2.59	3.42	4.28	5.17	6.07	7.89	8.8	12.42	13.31	3.07	4.53	6.17	7.93	11.59	13.41	20.03	21.46
12248	Hubei	122	4	0.47	1.09	1.75	2.43	3.1	3.76	4.4	5.01	6.15	6.67	8.51	8.91	3.15	4.79	6.5	8.16	11.03	12.18	15.16	15.6
12251	Hubei	122	5	0.08	0.42	1.03	1.86	2.86	3.95	5.09	6.24	8.44	9.46	12.82	13.47	3.23	4.61	6.12	7.73	11.05	12.7	18.79	20.13
12254	Hubei	122	5	0.25	0.8	1.55	2.44	3.41	4.44	5.51	6.58	8.7	9.73	13.5	14.35	4.24	5.7	7.25	8.86	12.18	13.84	20.25	21.75
12255	Hubei	122	5	0.29	0.85	1.57	2.39	3.28	4.21	5.17	6.14	8.07	9.02	12.58	13.4	3.04	4.62	6.41	8.33	12.26	14.17	20.77	22.1
12256	Hubei	122	5	0.37	0.6	1.51			4	5.2	6.1						5.1	6.9	8.5
12257	Hubei	122	5	0.46	1.16	1.96	2.81	3.67	4.54	5.41	6.26	7.9	8.68	11.52	12.15	4.19	5.76	7.38	8.98	11.97	13.31	17.52	18.3
12262	Hubei	122	6	0.15	0.59	1.26	2.1	3.05	4.06	5.1	6.15	8.17	9.12	12.37	13.05	2.51	3.87	5.42	7.1	10.58	12.29	18.28	19.5
12263	Hubei	122	6	0.31		1		2.5	3.1	3.9	5.1					1.6	2.6	3.7	5.5
12264	Hubei	122	6	0.16	0.62	1.32	2.19	3.18	4.23	5.33	6.43	8.56	9.58	13.11	13.85	2.88	4.28	5.84	7.5	10.91	12.58	18.46	19.69
12265	Hubei	122	6	0.33	0.89	1.56	2.32	3.14	4.01	4.91	5.83	7.74	8.72	12.63	13.61	2.82	4.06	5.41	6.82	9.65	11.01	15.72	16.7
12266	Hubei	122	6	0.5	0.87	1.5		3.3	4.7	5.6	7.1					2.6	4.5	6	8
12267	Hubei	122	6	0.24	0.75	1.46	2.31	3.28	4.35	5.5	6.72	9.29	10.63	16.17	17.57	2.6	3.98	5.58	7.35	11.13	13.06	20.25	21.83
12268	Hubei	122	6			0.75		1.6	2.5	3.4	4.8					0.5	1.3	2.6	4.5
12314	Hubei	123	1	0.21	0.63	1.17	1.8	2.49	3.23	4	4.78	6.39	7.19	10.31	11.06	2.17	3.13	4.19	5.32	7.69	8.88	13.33	14.33
12315	Hubei	123	1	0.56	1.22	1.93	2.66	3.42	4.19	4.98	5.78	7.43	8.26	11.7	12.57	3.38	4.74	6.2	7.69	10.63	12.03	16.79	17.76
12318	Hubei	123	1	0.43	1.05	1.77	2.55	3.39	4.28	5.21	6.17	8.21	9.27	13.76	14.94	3.76	5.27	6.96	8.78	12.7	14.75	23.14	25.21
12321	Hubei	123	2	0.67	1.52	2.45	3.44	4.48	5.55	6.66	7.79	10.14	11.34	16.34	17.63	5.33	7.06	8.78	10.46	13.56	14.95	19.34	20.17
12322	Hubei	123	2	0.44		1.3		3.7	4.6	4.8	7.4					3	5.3	7	8.8
12323	Hubei	123	2	0.23	0.8	1.59	2.54	3.57	4.67	5.78	6.89	9.05	10.07	13.67	14.44	3.73	5.01	6.29	7.54	9.87	10.91	14.19	14.81
12324	Hubei	123	2	0.44				3	3.5	4.4	5.9					2.1	3.4	4.4	5.8
12325	Hubei	123	2	0.34	1.07	2.01	3.09	4.25	5.45	6.66	7.87	10.22	11.33	15.3	16.16	4.55	6.02	7.48	8.91	11.54	12.72	16.45	17.16
12327	Hubei	123	2	0.59	1.47	2.47	3.54	4.64	5.74	6.84	7.92	10.01	11.01	14.65	15.47	5.51	7.21	8.92	10.59	13.71	15.13	19.79	20.71
12328	Hubei	123	2	0.55	1.37	2.32	3.35	4.43	5.55	6.69	7.84	10.14	11.28	15.73	16.8	4.64	6.14	7.61	9	11.45	12.5	15.55	16.08
12331	Hubei	123	3	0.07	0.49	1.36	2.6	4.05	5.59	7.11	8.55	11.04	12.07	14.89	15.34	5.71	8	10.37	12.71	17.02	18.92	24.7	25.73
12335	Hubei	123	3	0.16	0.7	1.56	2.62	3.81	5.04	6.26	7.45	9.61	10.56	13.52	14.07	5.12	7.23	9.46	11.71	16.04	18.03	24.5	25.74
12337	Hubei	123	3		0.97	1.06		2.9	3.4	3.5	5.8					2	3.6	5	7
12338	Hubei	123	3	0.76	1.63	2.53	3.44	4.36	5.28	6.19	7.1	8.88	9.75	13.12	13.93	5.07	7.12	9.25	11.38	15.37	17.16	22.78	23.82
12342	Hubei	123	4	0.44	1.16	2.01	2.96	3.97	5.03	6.11	7.22	9.47	10.6	15.05	16.14	4.61	6.55	8.6	10.66	14.59	16.37	22.02	23.08
12345	Hubei	123	4	0.3		1.52		3.1	3.9	4.8	6					2.6	3.9	4.5	5.2
12346	Hubei	123	4	0.42	1.1	1.9	2.79	3.75	4.76	5.8	6.87	9.05	10.16	14.62	15.73	4.13	6.05	8.09	10.16	14.08	15.83	21.2	22.16
12353	Hubei	123	5	0.27	0.92	1.8	2.83	3.93	5.04	6.15	7.21	9.18	10.07	12.97	13.54	4.59	6.35	8.25	10.21	14.19	16.15	23.26	24.81
12356	Hubei	123	5	0.11	0.48	1.11	1.95	2.92	3.99	5.1	6.23	8.43	9.47	13.03	13.77	2.7	4.14	5.76	7.5	11.05	12.76	18.59	19.76
12358	Hubei	123	5	0.36	0.9	1.54	2.23	2.97	3.73	4.51	5.31	6.92	7.72	10.92	11.7	2.87	4.29	5.85	7.48	10.74	12.28	17.41	18.41
12361	Hubei	123	6	0.28	1.08	2.26	3.66	5.17	6.69	8.18	9.59	12.11	13.2	16.52	17.12	6.96	9.27	11.61	13.91	18.21	20.16	26.47	27.69
12362	Hubei	123	6	0.4	1.24	2.33	3.58	4.94	6.35	7.78	9.21	12.01	13.35	18.18	19.24	5.98	7.73	9.44	11.07	14.03	15.34	19.41	20.18
12364	Hubei	123	6	0.22	0.87	1.84	3.05	4.41	5.86	7.34	8.81	11.64	12.96	17.46	18.38	6.42	8.48	10.47	12.32	15.49	16.8	20.46	21.06
12365	Hubei	123	6	0.28	1.01	2.04	3.27	4.62	6.03	7.45	8.85	11.5	12.72	16.87	17.72	6.39	7.84	9.23	10.55	12.95	14.02	17.53	18.24
12366	Hubei	123	6	0.59	1.33	2.05		4.9	6.4	7.6	9.2					5.5	7.6	9	11.2
12367	Hubei	123	6	0.08	0.76	2.21	4.08	5.97	7.65	9.01	10.07	11.45	11.88	12.65	12.73	7.55	9.15	10.71	12.21	15.05	16.38	21.07	22.1
12411	Hubei	124	1	1.07	1.76	2.92		5.1	5.6	7.2	8.5					5.7	7.5	8.9	10.1
12412	Hubei	124	1	0.15	0.8	1.93	3.35	4.89	6.42	7.85	9.14	11.25	12.07	14.22	14.54	5.51	7.11	8.78	10.5	14.02	15.8	22.88	24.6
12414	Hubei	124	1	0.32	1.1	2.14	3.31	4.53	5.73	6.87	7.94	9.83	10.63	13.06	13.5	4.58	6.37	8.21	10	13.29	14.74	19.08	19.84
12416	Hubei	124	1	0.13	0.74	1.79	3.14	4.62	6.1	7.51	8.79	10.93	11.78	14.04	14.38	4.9	6.51	8.2	9.95	13.5	15.27	21.98	23.53
12417	Hubei	124	1		1.13	2.05		3.7	4.6	5.4	6.2					3.9	5.5	7.1	9.3
12421	Hubei	124	2	0.65	1.53	2.5	3.54	4.61	5.7	6.81	7.92	10.14	11.25	15.56	16.6	5.29	7.02	8.72	10.33	13.18	14.39	17.97	18.58
12422	Hubei	124	2	0.3		1.5		4.1	5.4	6.4	7.6					3.9	6.8	7.8	9.7
12424	Hubei	124	2	0.48	1.3	2.29	3.37	4.53	5.72	6.94	8.16	10.6	11.8	16.36	17.43	6.22	7.96	9.67	11.31	14.34	15.7	20.1	20.96
12425	Hubei	124	2	0.63	1.45	2.36	3.31	4.28	5.26	6.24	7.22	9.16	10.11	13.74	14.61	4.56	6.45	8.3	10.02	12.9	14.03	16.92	17.34
12426	Hubei	124	2	0.21	0.84	1.78	2.91	4.16	5.44	6.72	7.95	10.23	11.24	14.47	15.09	5.53	7.46	9.34	11.1	14.12	15.36	18.79	19.34
12428	Hubei	124	2	0.58	1.43	2.39	3.42	4.5	5.59	6.69	7.79	9.97	11.04	15.11	16.07	5.25	7.06	8.77	10.33	12.87	13.85	16.36	16.72
12432	Hubei	124	3	0.34	0.82	1.35	1.93	2.55	3.2	3.87	4.57	6.03	6.79	9.97	10.81	4.95	6.32	7.69	9.01	11.49	12.63	16.45	17.23
12436	Hubei	124	3	0.05	0.48	1.48	2.9	4.53	6.16	7.66	8.96	10.95	11.66	13.28	13.48	6.27	8.31	10.36	12.36	16.05	17.71	22.98	23.98
12437	Hubei	124	3			1.57		4	4.6	4.6	5.5					3.3	6	7.2	8.8
12441	Hubei	124	4	1.01	1.71	2.29	2.8	3.26	3.67	4.05	4.39	5	5.27	6.16	6.34	2.79	3.81	4.88	5.97	8.12	9.14	12.72	13.47
12451	Hubei	124	5	0.19	0.71	1.48	2.39	3.38	4.41	5.42	6.41	8.22	9.04	11.65	12.15	3.42	4.9	6.45	8.01	10.97	12.3	16.47	17.23
12452	Hubei	124	5	0.42		1.7		2.4	3.6	4.8	6					2.2	3.9	5.7	9.8
12454	Hubei	124	5	0.41		1.65		2.4	3.5	4.7	5.5					2	3.3	4.4	6.2
12455	Hubei	124	5	0.1	0.42	0.94	1.62	2.42	3.3	4.24	5.2	7.14	8.08	11.5	12.24	1.53	2.71	4.21	5.92	9.62	11.45	17.61	18.79
12457	Hubei	124	5	0.11	0.58	1.39	2.47	3.68	4.94	6.19	7.37	9.45	10.34	12.89	13.32	3.37	5.11	7.02	8.99	12.79	14.52	19.9	20.86
12458	Hubei	124	5	0.29	1.02	2.01	3.11	4.23	5.32	6.33	7.26	8.83	9.48	11.31	11.62	4.87	6.6	8.35	10.09	13.31	14.77	19.4	20.28
12461	Hubei	124	6	0.54	1.3	2.16	3.08	4.05	5.05	6.07	7.11	9.22	10.29	14.52	15.56	3.37	4.91	6.6	8.35	11.82	13.46	18.94	20.03
12462	Hubei	124	6	0.62	0.83	1.6		3.6	5.1	6	7.6					2.8	4.5	5.9	8.7
12463	Hubei	124	6	0.29	0.96	1.86	2.89	4	5.13	6.26	7.35	9.39	10.32	13.43	14.05	4.23	5.95	7.76	9.59	13.09	14.7	19.93	20.93
12464	Hubei	124	6	0.6	1.38	2.24	3.16	4.12	5.13	6.17	7.24	9.45	10.59	15.35	16.58	3.95	5.69	7.56	9.49	13.26	15.02	20.86	22
12467	Hubei	124	6	0.2	0.64	1.25	1.96	2.72	3.52	4.32	5.1	6.61	7.32	9.76	10.28	1.83	2.98	4.21	5.42	7.5	8.33	10.35	10.63
12512	Hubei	125	1	0.54	1.23	1.99	2.8	3.65	4.53	5.43	6.36	8.29	9.28	13.39	14.45	4.35	5.74	7.22	8.77	11.99	13.63	20.21	21.82
12513	Hubei	125	1	0.93	1.35	1.67		4.2	4.8	6	6.8					3.9	5.8	7	9.1
12514	Hubei	125	1	0.47	1.14	1.91	2.75	3.65	4.6	5.6	6.64	8.81	9.94	14.74	16	3.78	5.42	7.23	9.16	13.18	15.2	22.74	24.43
12515	Hubei	125	1	1.11	1.34	1.86		3.9	5.2	6	7.3					3.7	5.3	6.9	9
12516	Hubei	125	1	0.86	1.7	2.53	3.35	4.16	4.96	5.75	6.54	8.1	8.88	11.91	12.65	4.69	6.05	7.48	8.95	11.99	13.53	19.68	21.18
12517	Hubei	125	1	0.75		1.95		3.3	4.6	5.7	6.2					3.8	5.3	6.6	8.2
12518	Hubei	125	1	0.19	0.6	1.15	1.79	2.49	3.24	4.01	4.79	6.35	7.11	9.92	10.56	2.81	4.02	5.36	6.79	9.79	11.31	17.12	18.44
12521	Hubei	125	2	0.85	1.68	2.5	3.32	4.14	4.95	5.77	6.58	8.2	9	12.22	13.03	5.21	6.88	8.55	10.16	13.07	14.36	18.32	19.06
12522	Hubei	125	2	0.5	0.83	1.38		4	5.1	5.7	6.9					3.6	5.3	7.3	9.1
12524	Hubei	125	2	0.85	1.63	2.39	3.14	3.87	4.59	5.3	6.01	7.4	8.09	10.79	11.46	4.26	5.95	7.72	9.48	12.83	14.36	19.24	20.16
12527	Hubei	125	2	0.12	0.58	1.39	2.46	3.7	5.04	6.42	7.77	10.32	11.47	15.14	15.84	4.35	6.4	8.61	10.87	15.2	17.18	23.42	24.56
12534	Hubei	125	3	0.44	1.17	2.03	2.96	3.93	4.9	5.87	6.82	8.63	9.48	12.53	13.19	4.02	5.93	8	10.11	14.16	16.01	21.8	22.86
12535	Hubei	125	3	0.29	0.94	1.8	2.8	3.88	5.02	6.17	7.31	9.55	10.61	14.42	15.25	4.54	6.76	9.19	11.73	16.77	19.14	26.97	28.48
12545	Hubei	125	4	0.22	0.81	1.67	2.7	3.83	5	6.16	7.3	9.41	10.37	13.48	14.09	4.63	6.35	8.17	10.04	13.78	15.59	22.05	23.44
12548	Hubei	125	4	0.51	1.18	1.92	2.71	3.55	4.42	5.33	6.26	8.19	9.18	13.35	14.43	3.64	5.29	7.1	8.99	12.78	14.6	20.88	22.15
12562	Hubei	125	6	0.47	1.07	1.74	2.46	3.21	3.99	4.8	5.63	7.34	8.23	11.92	12.88	3.99	5.45	6.96	8.47	11.35	12.67	17.02	17.88
12563	Hubei	125	6	0.64		2.53		4.4	4.4	5.8	5.8					4	5.8	7.2	8.8
12565	Hubei	125	6	0.5	1.34	2.34	3.44	4.6	5.79	7.01	8.23	10.64	11.82	16.26	17.29	5.21	6.81	8.44	10.08	13.28	14.8	20.26	21.44
12566	Hubei	125	6	0.44	1.1	1.87	2.73	3.66	4.63	5.64	6.69	8.86	9.98	14.58	15.76	3.69	5.31	7.02	8.74	11.98	13.44	17.93	18.74
12611	Hubei	126	1	0.72		0.82		1.8	2.6	3.5	4.5					0.6	1.5	2.3	3.9
12612	Hubei	126	1	0.55	1.38	2.34	3.38	4.47	5.58	6.72	7.86	10.15	11.28	15.65	16.69	3.83	5.29	6.81	8.36	11.36	12.76	17.5	18.46
12613	Hubei	126	1	0.66	1.45	2.29	3.18	4.09	5.03	5.99	6.97	8.98	10	14.21	15.28	4.41	5.92	7.44	8.93	11.71	12.96	16.94	17.7
12615	Hubei	126	1	0.7		0.78		2.6	3.2	5	5.8					1.8	3.2	4.2	6.3
12616	Hubei	126	1	0.14	0.61	1.38	2.35	3.42	4.53	5.64	6.7	8.61	9.44	11.97	12.42	3.47	5.07	6.82	8.62	12.2	13.88	19.49	20.59
12617	Hubei	126	1	0.76		1.79		3.7	5	5.9	6.8					3.8	5.3	7	9.1
12618	Hubei	126	1	0.66	1.67	2.8	3.96	5.13	6.26	7.35	8.39	10.28	11.13	13.97	14.55	4.92	6.11	7.33	8.59	11.17	12.5	18.01	19.42
12621	Hubei	126	2	0.74	1.52	1.63		3.7	4.4	5.2	6					3.3	5.1	6.7	8.5
12622	Hubei	126	2	0.72	1.71	2.81	3.96	5.15	6.35	7.56	8.76	11.14	12.31	16.76	17.81	8.99	10.89	12.66	14.3	17.16	18.39	22.18	22.89
12624	Hubei	126	2	0.94	1.89	2.85	3.81	4.78	5.74	6.71	7.68	9.63	10.6	14.51	15.49	7.54	9.37	11.05	12.57	15.11	16.14	19.01	19.48
12625	Hubei	126	2	0.62	1.52	2.55	3.65	4.78	5.93	7.09	8.25	10.52	11.63	15.82	16.8	6.76	8.53	10.25	11.9	14.91	16.26	20.63	21.49
12626	Hubei	126	2	1	1.92	2.06		4.4	5	6.4	7.5					4.3	6.7	8.3	10.1
12627	Hubei	126	2	0.85	1.84	2.88	3.93	4.98	6.02	7.05	8.06	10.02	10.97	14.53	15.36	6.34	7.84	9.31	10.73	13.41	14.66	19.01	19.94
12628	Hubei	126	2		1.32	1.7		4.2	4.6	5.4	6.4					5	6	7.5	8.8
12636	Hubei	126	3	0.72	1.67	2.68	3.7	4.7	5.68	6.62	7.52	9.19	9.96	12.6	13.16	6.74	8.95	11.17	13.32	17.31	19.09	24.74	25.81
12643	Hubei	126	4	0.71	1.54	2.43	3.35	4.31	5.28	6.28	7.29	9.37	10.42	14.76	15.87	7.5	9.97	12.48	14.95	19.61	21.75	28.77	30.16
12645	Hubei	126	4	0.56	1.23	1.97	2.74	3.53	4.35	5.18	6.03	7.77	8.65	12.26	13.17	3.45	5.39	7.42	9.36	12.65	13.94	17.07	17.5
12648	Hubei	126	4	0.3	0.84	1.52	2.29	3.13	4.01	4.93	5.86	7.77	8.72	12.45	13.35	3.16	4.73	6.48	8.34	12.08	13.88	19.98	21.2
12651	Hubei	126	5	0.35		1.35		2.3	3.4	4	5.5					1.5	2.9	4.2	6
12652	Hubei	126	5	0.28	1.13	2.35	3.75	5.19	6.58	7.87	9.04	10.97	11.75	13.85	14.18	6.29	8.55	10.81	12.98	16.83	18.48	23.3	24.12
12653	Hubei	126	5	0.33		1.75		3.2	4	5.1	5.9					3	4.1	5.5	7.5
12654	Hubei	126	5	0.38	1.2	2.23	3.37	4.54	5.68	6.78	7.81	9.64	10.44	12.91	13.37	5.46	7.34	9.28	11.22	14.99	16.75	22.79	24.04
12662	Hubei	126	6	0.3	0.8	1.4	2.07	2.79	3.55	4.33	5.14	6.79	7.62	10.95	11.77	2.56	3.96	5.48	7.03	9.94	11.2	14.87	15.48
12665	Hubei	126	6	0.28	0.91	1.74	2.7	3.73	4.8	5.86	6.91	8.91	9.84	13.05	13.72	4.29	5.92	7.65	9.44	12.99	14.71	20.79	22.08
12666	Hubei	126	6		0.8	1.05		3.1	4.1	4.9	6.1					1.8	3.3	4.5	6
12667	Hubei	126	6	0.49	1.18	1.97	2.84	3.76	4.73	5.75	6.8	9.01	10.16	15.02	16.28	3.62	5.28	7.05	8.84	12.26	13.8	18.6	19.47
12711	Hubei	127	1	0.69	1.76	2.97	4.25	5.55	6.85	8.12	9.35	11.69	12.78	16.6	17.43	6.44	9.27	12.09	14.72	19.11	20.84	25.18	25.79
12712	Hubei	127	1					3.3	4.8	5.7	7					2.6	4.1	5	7
12713	Hubei	127	1	0.84	1.03	1.78		3.8	4.4	6	7					2.8	4.2	5.4	6.8
12714	Hubei	127	1	1.17	2.24	3.27	4.29	5.29	6.28	7.26	8.23	10.14	11.09	14.85	15.77	6.37	8.75	11.13	13.42	17.52	19.27	24.38	25.26
12716	Hubei	127	1	0.91	1.95	3.01	4.07	5.12	6.15	7.16	8.15	10.04	10.94	14.29	15.06	5.94	7.8	9.61	11.31	14.3	15.57	19.28	19.92
12717	Hubei	127	1	0.45	1.4	2.63	4	5.42	6.86	8.25	9.6	12.07	13.18	16.8	17.52	5.77	7.82	9.91	11.96	15.76	17.46	22.82	23.82
12721	Hubei	127	2	0.77	1.67	2.63	3.62	4.64	5.68	6.75	7.83	10.03	11.15	15.74	16.91	6.62	8.26	9.89	11.49	14.56	16.01	21.17	22.3
12722	Hubei	127	2	0.92		2.04		4.8	6	7.2	10					5.4	8.6	9.2
12723	Hubei	127	2	1.02	2.19	3.39	4.57	5.72	6.84	7.92	8.96	10.91	11.82	15.05	15.76	8.47	10.14	11.73	13.22	15.91	17.12	21.11	21.92
12724	Hubei	127	2	0.36	1.11	2.07	3.15	4.3	5.46	6.62	7.74	9.87	10.85	14.18	14.88	4.96	7.01	9.15	11.29	15.3	17.11	22.73	23.77
12726	Hubei	127	2	0.67	1.5	2.38	3.28	4.19	5.11	6.02	6.92	8.7	9.57	12.88	13.66	4.93	6.65	8.25	9.67	11.91	12.74	14.72	14.99
12727	Hubei	127	2	0.63	1.6	2.17		4.6	5.2	5.4	6.6					4	5.9	6.6	8.3
12728	Hubei	127	2	0.63	1.74	3.05	4.45	5.88	7.28	8.65	9.95	12.35	13.44	17.06	17.79	7.03	9.27	11.45	13.51	17.11	18.64	23.07	23.83
12731	Hubei	127	3	0.93		2.2		4.3	5.1	6.1	7.5		10.5	11.1		5.6	7.9	10.3	12.9		17	18.6
12733	Hubei	127	3	0.35	1.03	1.88	2.85	3.88	4.94	6.02	7.08	9.14	10.12	13.65	14.43	4.62	6.59	8.67	10.77	14.79	16.62	22.47	23.57
12737	Hubei	127	3	0.18	0.7	1.49	2.48	3.61	4.82	6.07	7.33	9.8	10.98	15.1	15.98	3.8	5.81	8.01	10.28	14.67	16.66	22.81	23.91
12745	Hubei	127	4	0.23	0.78	1.55	2.46	3.47	4.54	5.63	6.73	8.88	9.91	13.59	14.39	3.9	5.64	7.56	9.6	13.79	15.86	23.35	24.97
12746	Hubei	127	4	0.74	1.48	2.2	2.93	3.65	4.37	5.09	5.81	7.24	7.95	10.81	11.52	4.78	6.6	8.45	10.26	13.53	14.95	19.19	19.94
12751	Hubei	127	5	0.72		1.12
12752	Hubei	127	5	0.43	1.25	2.28	3.41	4.6	5.79	6.97	8.11	10.26	11.25	14.62	15.32	5.21	6.8	8.43	10.09	13.37	14.97	20.86	22.19
12753	Hubei	127	5	0.54		2.83		5	6	7.4	8.6					6.1	7.8	9.2	11
12754	Hubei	127	5	0.5	1.45	2.6	3.84	5.08	6.29	7.44	8.53	10.45	11.29	13.92	14.42	6.96	8.6	10.22	11.82	14.88	16.35	21.66	22.85
12755	Hubei	127	5	0.74	1.65	2.63	3.66	4.73	5.81	6.92	8.05	10.33	11.49	16.18	17.36	5.81	7.38	8.98	10.6	13.82	15.41	21.42	22.82
12756	Hubei	127	5	0.65		2.16		3.8	4.6	5.4	5.7					3.8	5.5	6.6	8
12757	Hubei	127	5	0.5		2.26		4.3	5.5	6.6	8.1					3.8	5.7	7.4	9.5
12758	Hubei	127	5	0.26	1.13	2.42	3.9	5.41	6.86	8.18	9.34	11.21	11.94	13.8	14.08	6.5	8.58	10.6	12.5	15.83	17.23	21.3	21.99
12761	Hubei	127	6	0.16	0.75	1.69	2.89	4.22	5.61	6.99	8.32	10.74	11.79	15.03	15.62	5.13	6.58	8.05	9.5	12.29	13.61	18.26	19.26
12762	Hubei	127	6	0.88	1.33	2.23		4.4	5.9	7.1	8.1					4.2	5.8	7.6	9.5
12763	Hubei	127	6	0.29	0.98	1.94	3.07	4.31	5.61	6.94	8.26	10.82	12.03	16.31	17.22	4.82	6.54	8.29	10.02	13.24	14.69	19.32	20.19
12765	Hubei	127	6	0.93	2.09	3.3	4.53	5.74	6.93	8.08	9.2	11.31	12.3	15.85	16.63	6.72	8.58	10.41	12.18	15.43	16.91	21.72	22.67
12766	Hubei	127	6	0.85	1.03	2.15		4.5	5.5	6.5	8.1					4.5	6.4	8	10
12767	Hubei	127	6	0.56		2.03		4.4	5.3	6.5	8.4					4	6.1	7.7	9.7
12768	Hubei	127	6	0.14	0.72	1.71	3	4.46	5.99	7.51	8.97	11.6	12.74	16.14	16.75	4.64	6.3	8.03	9.79	13.23	14.86	20.52	21.7
12812	Hubei	128	1	0.38	1.09	1.94	2.85	3.8	4.73	5.64	6.51	8.12	8.84	11.25	11.74	4.49	6.13	7.83	9.52	12.73	14.2	19.02	19.95
12813	Hubei	128	1	0.55	1.42	2.52		5	6.8	7.4	9.3					5.6	7.4	9.2	11.5
12814	Hubei	128	1	0.88	1.93	3.03	4.15	5.28	6.4	7.51	8.61	10.75	11.79	15.73	16.66	6.82	8.57	10.33	12.09	15.53	17.19	23.36	24.76
12815	Hubei	128	1	0.38	1.22	2.31	3.55	4.86	6.18	7.5	8.77	11.15	12.24	15.88	16.62	7.06	8.59	10.13	11.65	14.69	16.19	22.04	23.46
12816	Hubei	128	1	0.52		2.4		4.6	6.2	7.6	8.5					5.3	7.5	8.4	10.5
12817	Hubei	128	1	0.12	0.76	1.92	3.4	5	6.56	7.98	9.23	11.19	11.92	13.67	13.91	6.32	7.95	9.6	11.25	14.51	16.1	22.07	23.44
12818	Hubei	128	1		1.26	2.01		3.4	3.5	4.6	5.2					3.6	4.8	6.6	7
12821	Hubei	128	2	0.19	0.72	1.48	2.39	3.38	4.41	5.43	6.43	8.27	9.1	11.78	12.31	4.31	6.26	8.35	10.47	14.55	16.41	22.29	23.39
12831	Hubei	128	3	0.12	0.64	1.53	2.7	4.04	5.44	6.83	8.17	10.57	11.6	14.67	15.21	5.75	8.05	10.47	12.91	17.62	19.81	26.99	28.39
12834	Hubei	128	3	0.2	0.66	1.31	2.08	2.92	3.82	4.75	5.69	7.53	8.42	11.65	12.36	2.87	4.1	5.46	6.91	9.94	11.47	17.19	18.48
12836	Hubei	128	3	0.23	0.63	1.14	1.71	2.33	2.99	3.66	4.35	5.76	6.47	9.24	9.91	2.32	3.48	4.78	6.18	9.09	10.53	15.66	16.75
12844	Hubei	128	4			1.03		2	3	3.8	5.2					1.2	2.2	3.8	5.7
12848	Hubei	128	4	0.03	0.2	0.58	1.14	1.81	2.55	3.29	4.01	5.29	5.83	7.36	7.61	1.05	2.05	3.35	4.84	7.95	9.39	13.65	14.34
12851	Hubei	128	5	0.26	0.81	1.52	2.33	3.2	4.1	5	5.9	7.62	8.43	11.27	11.88	3.58	5.26	7.1	8.99	12.68	14.4	19.96	21.02
12853	Hubei	128	5	0.11	0.51	1.22	2.16	3.27	4.48	5.75	7.02	9.48	10.62	14.46	15.22	3.59	5.2	6.93	8.69	12.05	13.59	18.44	19.34
12854	Hubei	128	5	0.5		1.07		2.6	3.5	4.8	5					2.4	3.9	5.1	6.8
12855	Hubei	128	5	0.25	0.84	1.65	2.6	3.63	4.71	5.79	6.85	8.89	9.83	13.08	13.76	3.3	4.94	6.75	8.65	12.41	14.18	20.01	21.13
12856	Hubei	128	5	0.2	0.76	1.6	2.63	3.77	4.98	6.2	7.41	9.71	10.77	14.33	15.06	5.18	7.28	9.51	11.81	16.32	18.45	25.74	27.22
12861	Hubei	128	6	0.39	1.05	1.85	2.71	3.61	4.52	5.44	6.34	8.07	8.89	11.85	12.5	4.09	6.01	7.69	9.04	10.78	11.3	12.18	12.25
12863	Hubei	128	6	0.65	1.2	1.76		3.4	3.5	4.8	5.3					3.5	5.1	5.5	6.1
12864	Hubei	128	6	0.27	0.95	1.91	3.05	4.29	5.57	6.87	8.14	10.55	11.66	15.4	16.16	4.8	6.34	7.85	9.26	11.76	12.81	15.89	16.41
12865	Hubei	128	6	0.72	1.31	1.25		2.8	3							2.6	3.3
12866	Hubei	128	6	0.54	1.35	2.29	3.33	4.43	5.58	6.76	7.96	10.42	11.67	16.65	17.88	5.28	7.22	9.14	10.95	14.1	15.41	19.07	19.66
12867	Hubei	128	6	0.67	1.55	2.52	3.54	4.59	5.66	6.74	7.83	10	11.08	15.3	16.32	5.94	7.71	9.37	10.87	13.32	14.29	16.82	17.2
12868	Hubei	128	6		1.36	1.83		3.3	3.6	4.6	5					2.8	4.7	5.3	6.4
12912	Hubei	129	1	0.74	1.73	2.81	3.93	5.07	6.22	7.37	8.5	10.71	11.78	15.78	16.71	7.69	9.84	11.95	13.99	17.74	19.42	24.88	25.94
12913	Hubei	129	1	0.95	1.54	2.7		4.8	6	6.8	8					4.5	6.1	7.7	9.3
12914	Hubei	129	1	0.81	1.8	2.85	3.92	5	6.07	7.12	8.15	10.16	11.12	14.7	15.53	6.81	8.75	10.68	12.58	16.17	17.84	23.56	24.74
12916	Hubei	129	1	1.02	1.6	2.59		4	4.4	5.6	5		6.5			4.8	6	7.3	9.3		10.5
12918	Hubei	129	1	0.43	1.1	1.89	2.76	3.67	4.62	5.59	6.58	8.57	9.56	13.45	14.4	4.17	5.46	6.76	8.02	10.39	11.47	15.02	15.73
12921	Hubei	129	2	0.55	0.7	1.54		4	4.4	5.7	6					4.2	6.5	8.8	11
12924	Hubei	129	2	0.56	1.25	1.99	2.77	3.58	4.42	5.28	6.16	7.96	8.88	12.68	13.66	4.94	6.85	8.83	10.79	14.49	16.17	21.49	22.49
12925	Hubei	129	2	0.63		1.3		3.6	5	6	7					3	5.1	7	9.2
12926	Hubei	129	2	0.11	0.52	1.21	2.11	3.17	4.32	5.51	6.71	9.02	10.1	13.72	14.45	3.97	5.84	7.91	10.1	14.57	16.75	24.42	26.02
12928	Hubei	129	2	0.31	0.99	1.87	2.86	3.89	4.92	5.93	6.88	8.61	9.38	11.84	12.32	5.21	7.34	9.56	11.76	15.86	17.7	23.36	24.39
12932	Hubei	129	3	0.12	0.52	1.15	1.93	2.78	3.64	4.49	5.29	6.71	7.33	9.15	9.47	2.81	4.08	5.48	6.99	10.13	11.7	17.58	18.89
12933	Hubei	129	3	0.7		1.88		4	5.2	6	7.2					4.7	6.4	8.6	10.2
12934	Hubei	129	3	0.34	1.04	1.96	2.99	4.07	5.17	6.25	7.31	9.28	10.18	13.21	13.83	4.52	6.18	7.91	9.67	13.09	14.71	20.24	21.37
12935	Hubei	129	3	0.25	0.86	1.69	2.67	3.73	4.83	5.94	7.03	9.11	10.09	13.42	14.12	3.95	5.62	7.4	9.22	12.74	14.38	19.78	20.83
12936	Hubei	129	3	0.35	1.12	2.13	3.26	4.45	5.63	6.77	7.87	9.85	10.72	13.52	14.05	5.18	6.76	8.39	10.02	13.24	14.78	20.35	21.57
12937	Hubei	129	3			1.18		3.1	3.9	5	6.2					2.3	4	5.1	5.8
12941	Hubei	129	4	0.39	1.14	2.08	3.13	4.26	5.41	6.57	7.72	9.95	11.01	14.8	15.63	5.22	7.13	9.13	11.16	15.1	16.97	23.33	24.63
12942	Hubei	129	4	0.55		1.86		3.6	4.8	5.8	7.5					3.5	5.5	7.6	9.9
12943	Hubei	129	4	0.42		1.83		4	5	6.2	6.6					3.4	5.3	6.9	8.6
12944	Hubei	129	4	0.38	0.96	1.65	2.41	3.24	4.13	5.07	6.05	8.13	9.23	13.92	15.16	3.02	4.5	6.13	7.84	11.23	12.83	18.13	19.15
12946	Hubei	129	4	0.24	0.83	1.65	2.62	3.68	4.78	5.89	7	9.11	10.09	13.49	14.2	4.23	6.14	8.18	10.24	14.17	15.95	21.52	22.54
12948	Hubei	129	4	0.57	1.3	2.11	2.98	3.89	4.84	5.81	6.82	8.9	9.97	14.42	15.57	4.8	6.64	8.62	10.67	14.84	16.89	24.39	26.04
12951	Hubei	129	5	0.3	0.95	1.8	2.76	3.79	4.84	5.89	6.92	8.86	9.76	12.83	13.47	3.23	4.83	6.56	8.31	11.62	13.09	17.5	18.27
12952	Hubei	129	5	0.06		1.67		2.8	4.1	5.2	6.6					2.4	3.5	5.3	7.3
12953	Hubei	129	5	0.08	0.49	1.23	2.2	3.29	4.39	5.45	6.42	8.05	8.71	10.44	10.71	3.19	4.51	5.94	7.42	10.35	11.76	16.59	17.59
12955	Hubei	129	5	0.06	0.52	1.53	2.92	4.43	5.86	7.12	8.17	9.66	10.17	11.22	11.34	4.84	6.42	8.06	9.7	12.92	14.46	19.89	21.05
12956	Hubei	129	5	0.34		0.88		2.4	3.4	4.3	5.1					1.3	3	4.4	6.1
12957	Hubei	129	5	0.68	1.63	2.66	3.7	4.73	5.72	6.67	7.57	9.22	9.97	12.47	12.98	4.96	6.79	8.65	10.46	13.76	15.21	19.62	20.41
12958	Hubei	129	5	0.45	1.21	2.12	3.12	4.17	5.25	6.34	7.42	9.55	10.58	14.4	15.27	4.08	5.73	7.49	9.3	12.86	14.55	20.35	21.54
12961	Hubei	129	6	0.43	0.64	1.58		3.8	4.6	5.1	6.5					3.2	5	6.3	7.6
12962	Hubei	129	6	0.75	1.62	2.54	3.5	4.48	5.49	6.51	7.55	9.66	10.74	15.15	16.27	5.35	7.04	8.7	10.29	13.16	14.4	18.22	18.91
12965	Hubei	129	6	0.44		1.5		3.2	4	5.3	6.2					2.7	4	5.1	6.1
12966	Hubei	129	6	0.58	1.49	2.56	3.73	4.95	6.21	7.48	8.76	11.29	12.53	17.25	18.35	5.68	7.62	9.62	11.64	15.54	17.37	23.68	24.98
12968	Hubei	129	6	0.62	1.38	2.19	3.04	3.93	4.84	5.77	6.73	8.68	9.68	13.8	14.86	5.06	6.38	7.63	8.81	10.89	11.79	14.52	15.02
13011	Hubei	130	1	0.25	0.78	1.48	2.28	3.13	4.01	4.9	5.77	7.43	8.21	10.91	11.48	2.55	3.96	5.55	7.22	10.55	12.11	17.12	18.05
13012	Hubei	130	1	0.58	1.36	2.22	3.13	4.07	5.03	5.99	6.96	8.88	9.83	13.5	14.38	4.9	6.78	8.73	10.68	14.39	16.09	21.6	22.66
13014	Hubei	130	1	0.29	0.87	1.61	2.44	3.32	4.23	5.15	6.05	7.8	8.63	11.6	12.25	2.89	4.28	5.83	7.47	10.82	12.45	18.17	19.35
13015	Hubei	130	1	0.33	1.01	1.87	2.84	3.87	4.92	5.97	6.99	8.93	9.83	12.93	13.58	5.04	6.7	8.44	10.21	13.75	15.48	21.82	23.24
13017	Hubei	130	1	0.42	0.84	1.84		3.3	3.4	3.8	4.2					3.1	4.2	5	6.3
13018	Hubei	130	1		1.3	1.82		2.9	3.5	3.5	3.6					2.5	3.6	4.5	5.5
13021	Hubei	130	2	0.59		1.06		2.6	3.1	4.2	5.1					2.2	3.7	5.3	7
13022	Hubei	130	2	0.12	0.48	1.01	1.68	2.42	3.21	4	4.8	6.3	7	9.34	9.81	2.55	3.68	4.87	6.04	8.22	9.17	12.01	12.5
13023	Hubei	130	2	0.52	0.99	1.03		2.7	3.2	3.2	3.4					1.8	3.5	4.3	6.5
13024	Hubei	130	2	0.32	0.99	1.84	2.82	3.87	4.95	6.04	7.12	9.21	10.19	13.69	14.45	4.79	6.3	7.83	9.36	12.29	13.67	18.4	19.38
13026	Hubei	130	2	0.16	0.61	1.29	2.13	3.06	4.04	5.03	6.01	7.86	8.71	11.55	12.12	2.25	3.61	5.13	6.73	9.83	11.23	15.41	16.13
13027	Hubei	130	2	0.55	1.2	1.88	2.59	3.31	4.03	4.76	5.49	6.95	7.68	10.54	11.24	4.64	6.41	8.17	9.84	12.78	14	17.42	17.98
13035	Hubei	130	3	0.46	1.1	1.82	2.57	3.34	4.12	4.89	5.66	7.15	7.87	10.55	11.16	4.37	6.03	7.69	9.27	12.07	13.25	16.6	17.15
13037	Hubei	130	3		0.6	0.94		2.6	3.8	4.4	5.1					2.1	4.2	5	8
13038	Hubei	130	3	0.23	0.82	1.65	2.58	3.55	4.5	5.39	6.22	7.63	8.22	9.93	10.23	3.83	5.55	7.35	9.12	12.35	13.74	17.77	18.45
13041	Hubei	130	4	0.52	0.8	1.45		3.1	3.4	4	5.3					2.5	3.2	4.5	6.3
13043	Hubei	130	4	0.38	0.97	1.67	2.47	3.34	4.28	5.27	6.32	8.55	9.73	14.8	16.15	3.33	5.04	7	9.16	13.82	16.2	25.28	27.32
13048	Hubei	130	4	0.25	0.8	1.51	2.33	3.21	4.13	5.07	6	7.82	8.68	11.79	12.47	3.2	4.82	6.66	8.65	12.81	14.88	22.37	23.97
13051	Hubei	130	5	0.23	0.58	0.99	1.43	1.92	2.44	2.98	3.55	4.75	5.38	8.06	8.77	1.18	2.04	3.08	4.22	6.56	7.66	11.08	11.68
13052	Hubei	130	5	0.52	0.55	1		3.1	4.1	5	6					2.4	4	5.4	7.1
13053	Hubei	130	5	0.19	0.68	1.38	2.24	3.21	4.24	5.31	6.4	8.56	9.6	13.39	14.23	3.78	5.32	7	8.79	12.52	14.41	21.61	23.27
13054	Hubei	130	5	0.32	0.94	1.73	2.62	3.59	4.59	5.62	6.64	8.66	9.64	13.23	14.04	4.02	6.04	8.3	10.68	15.46	17.73	25.36	26.86
13055	Hubei	130	5	0.3	0.8	1.4	2.04	2.71	3.4	4.08	4.76	6.08	6.71	9.02	9.54	1.81	3.05	4.51	6.09	9.19	10.61	14.84	15.56
13056	Hubei	130	5	0.79		1.21		2.5	3.4	4	5.4					1.6	3	4.2	6
13057	Hubei	130	5	0.07	0.24	0.51	0.85	1.28	1.77	2.33	2.95	4.36	5.15	8.76	9.76	0.41	0.87	1.54	2.38	4.43	5.52	9.43	10.2
13062	Hubei	130	6	0.73	1.63	2.61	3.63	4.68	5.76	6.85	7.97	10.22	11.35	15.94	17.09	7.65	9.91	12.18	14.41	18.63	20.58	27.15	28.49
13063	Hubei	130	6	0.75	1.41	2.5		4.1	5	6	6.9					5	6.7	8.5	10.4
13064	Hubei	130	6	0.7	1.07	1.55		3.6	4.6	5.7	6.4		5	6.8	6	3.3	5	6.7	8.7		11.1	12.8	12.7
13065	Hubei	130	6	0.57	1.35	2.22	3.15	4.12	5.11	6.14	7.17	9.28	10.34	14.61	15.67	4.91	6.43	8.01	9.63	12.91	14.53	20.72	22.16
13066	Hubei	130	6	0.7	1.47	1.85		3.5	4.3	4.6	5.7					2.7	3.9	5	6.3
13067	Hubei	130	6	0.54	1.33	2.22	3.16	4.13	5.11	6.08	7.04	8.9	9.79	13.06	13.8	4.05	5.47	6.94	8.42	11.3	12.65	17.28	18.24
13111	Hubei	131	1	0.52	1.35	2.3	3.33	4.39	5.46	6.53	7.59	9.62	10.6	14.13	14.92	6.07	7.49	8.91	10.3	13.02	14.33	19.19	20.3
13112	Hubei	131	1	0.97	1.63	1.78		4.1	5.2	5.9	6.8					3.9	5.8	7.2	9.2
13114	Hubei	131	1	0.7	1.72	2.83	3.99	5.15	6.3	7.41	8.49	10.51	11.45	14.73	15.43	5.65	7.75	9.88	11.97	15.81	17.51	22.71	23.65
13115	Hubei	131	1	0.56		1.22		3	4.5	4.9	6					3	4	5	6.4
13116	Hubei	131	1	0.68	1.55	2.48	3.46	4.47	5.49	6.53	7.57	9.66	10.7	14.81	15.82	5.61	7.36	9.1	10.79	13.93	15.34	19.87	20.74
13117	Hubei	131	1	0.56		1.8		4.3	6	7	10.6					4.3	6.6	8.2	10.8
13118	Hubei	131	1	0.46	1.33	2.38	3.52	4.68	5.82	6.91	7.94	9.81	10.64	13.28	13.79	4.34	5.87	7.42	8.93	11.73	12.98	16.88	17.6
13121	Hubei	131	2	0.2	0.77	1.62	2.65	3.78	4.96	6.15	7.3	9.45	10.42	13.57	14.18	4.11	5.75	7.38	8.91	11.52	12.58	15.39	15.81
13122	Hubei	131	2	0.6	0.63	1.32		3.5	4	4.9	5.9					3.7	4.7	6.3	8.8
13123	Hubei	131	2	0.23	0.98	2.13	3.55	5.12	6.75	8.36	9.92	12.76	14.01	17.9	18.62	6.4	8.8	11.2	13.49	17.51	19.2	23.96	24.75
13124	Hubei	131	2	0.47	0.84	1.26		4	5.1	6	7.7					3.2	4.9	6.6	8.7
13125	Hubei	131	2	0.49	1.29	2.23	3.27	4.38	5.52	6.69	7.87	10.24	11.42	15.98	17.06	5.04	7.15	9.32	11.47	15.4	17.12	22.24	23.14
13126	Hubei	131	2	0.17	0.74	1.65	2.79	4.09	5.47	6.87	8.26	10.88	12.08	16.02	16.79	4.73	6.51	8.3	10.04	13.18	14.54	18.56	19.26
13127	Hubei	131	2	0.58	1	1.36		3.5	4.1	4.8	4.3					3.6	5.2	6.6	8
13128	Hubei	131	2	0.69	1.51	2.39	3.29	4.21	5.14	6.07	7.01	8.87	9.79	13.41	14.29	5.06	6.78	8.39	9.81	12.06	12.9	14.93	15.2
13142	Hubei	131	4	0.73	1.58	2.48	3.41	4.35	5.3	6.26	7.22	9.13	10.09	13.84	14.77	4.87	6.73	8.62	10.45	13.75	15.16	19.32	20.04
13143	Hubei	131	4	0.25	0.91	1.85	2.95	4.15	5.37	6.58	7.75	9.9	10.87	13.98	14.58	4.49	6.02	7.66	9.37	12.93	14.75	21.89	23.6
13145	Hubei	131	4	0.75	1.45	2.12	2.78	3.44	4.08	4.72	5.35	6.61	7.23	9.68	10.29	3.5	4.91	6.38	7.83	10.54	11.75	15.5	16.18
13146	Hubei	131	4			1.44		3.9	4.9	6	7.3					3.3	5.5	6.9	8.7
13147	Hubei	131	4	0.27	0.97	1.95	3.08	4.28	5.51	6.71	7.87	9.97	10.91	13.89	14.46	5.19	7.26	9.42	11.6	15.78	17.7	23.94	25.15
13151	Hubei	131	5	0.09	0.38	0.85	1.46	2.17	2.96	3.79	4.65	6.36	7.19	10.21	10.86	0.86	1.84	3.13	4.59	7.43	8.63	11.66	12.07
13155	Hubei	131	5	0.25	0.72	1.31	1.99	2.73	3.52	4.34	5.18	6.88	7.74	11.09	11.9	2.33	3.61	5.1	6.71	10.11	11.8	17.8	19.06
13156	Hubei	131	5	0.03	0.25	0.71	1.35	2.1	2.88	3.63	4.33	5.5	5.96	7.18	7.36	0.83	1.66	2.74	3.96	6.43	7.54	10.6	11.06
13161	Hubei	131	6	0.13	0.63	1.45	2.54	3.79	5.14	6.53	7.91	10.52	11.72	15.63	16.39	4.8	6.39	7.99	9.57	12.5	13.83	18.11	18.94
13162	Hubei	131	6	0.16	0.73	1.63	2.76	4.03	5.35	6.66	7.94	10.26	11.28	14.47	15.06	4.52	6.66	8.93	11.21	15.48	17.37	23.05	24.04
13165	Hubei	131	6	0.62	1.5	2.5	3.55	4.65	5.78	6.92	8.07	10.37	11.51	15.94	17.01	4.55	5.92	7.36	8.84	11.91	13.47	19.67	21.18
13166	Hubei	131	6		0.7	2.08		4.3	5	6.6	8.2					3.9	6.2	7.9	10.2
13167	Hubei	131	6	0.25	0.83	1.63	2.57	3.62	4.73	5.87	7.04	9.35	10.47	14.61	15.54	3.47	4.55	5.66	6.79	9.01	10.08	13.97	14.83
13168	Hubei	131	6		1.1	2.28		4.9	6.4	7.3	8.4					4.7	6.3	8.5	10.9
13211	Hubei	132	1	0.62	1.13	1.3		3	3.4	3.6	3.6					3	3.4	4.8	6.3
13213	Hubei	132	1	0.17	0.68	1.44	2.36	3.37	4.42	5.46	6.47	8.33	9.17	11.84	12.35	3.83	5.39	7.03	8.69	11.87	13.33	18.05	18.95
13214	Hubei	132	1	0.46	1.26	2.25	3.33	4.47	5.64	6.82	7.99	10.27	11.36	15.34	16.23	4.19	5.95	7.81	9.69	13.27	14.9	20.14	21.12
13215	Hubei	132	1	0.28	0.82	1.48	2.22	3	3.81	4.62	5.43	6.99	7.74	10.45	11.05	2.37	3.7	5.16	6.67	9.53	10.79	14.5	15.12
13218	Hubei	132	1	0.13	0.47	0.96	1.58	2.29	3.09	3.94	4.83	6.71	7.66	11.46	12.38	1.42	2.68	4.26	6.04	9.64	11.28	16.02	16.78
13223	Hubei	132	2	0.83	1.82	2.83	3.82	4.79	5.71	6.6	7.44	8.98	9.68	12.09	12.6	5.02	6.95	8.76	10.38	12.92	13.86	16.04	16.33
13225	Hubei	132	2	0.34	1.06	1.99	3.04	4.14	5.26	6.36	7.44	9.45	10.38	13.48	14.11	4.44	6.05	7.63	9.1	11.63	12.67	15.49	15.93
13226	Hubei	132	2			1.44		4.1	5.4	6	7.4					3.5	5.6	7.1	8.8
13227	Hubei	132	2	0.52	1.4	2.44	3.55	4.69	5.81	6.91	7.97	9.92	10.82	13.85	14.48	5.8	7.85	9.86	11.76	15.02	16.36	20.1	20.71
13235	Hubei	132	3	0.45	1.19	2.04	2.95	3.89	4.84	5.77	6.69	8.43	9.25	12.17	12.81	4.58	6.67	8.81	10.87	14.45	15.93	19.88	20.49
13241	Hubei	132	4	0.16	0.59	1.23	2.03	2.96	3.98	5.09	6.24	8.65	9.87	14.69	15.84	2.47	3.89	5.53	7.28	10.87	12.58	18.25	19.34
13244	Hubei	132	4	0.14	0.61	1.37	2.38	3.55	4.85	6.22	7.62	10.41	11.76	16.56	17.58	3.94	5.8	7.86	10.03	14.44	16.58	24.01	25.54
13247	Hubei	132	4	0.49	1.16	1.91	2.73	3.61	4.52	5.47	6.45	8.5	9.57	14.05	15.21	4.24	6.18	8.24	10.31	14.22	15.97	21.31	22.27
13251	Hubei	132	5	0.52	1.32	2.25	3.26	4.34	5.46	6.61	7.78	10.17	11.38	16.18	17.36	4.47	6.29	8.23	10.22	14.13	15.97	22.24	23.51
13253	Hubei	132	5			1.06		2.2	2.3	3.1	3.8					1.2	2	2.7	4.5
13254	Hubei	132	5	0.33	0.98	1.81	2.75	3.75	4.8	5.87	6.93	9.02	10.03	13.7	14.52	3	4.62	6.46	8.44	12.5	14.46	21.18	22.52
13257	Hubei	132	5	0.17	0.64	1.34	2.2	3.14	4.13	5.12	6.1	7.94	8.78	11.55	12.1	2.72	4.13	5.68	7.3	10.46	11.91	16.54	17.4
13261	Hubei	132	6	0.39	1.39	2.75	4.29	5.89	7.46	8.96	10.35	12.77	13.79	16.82	17.36	7.09	9.4	11.62	13.68	17.21	18.66	22.66	23.31
13262	Hubei	132	6	0.54		2.17		4.9	6.4	7.6	9					4.7	6.8	8.7	10.3
13263	Hubei	132	6	0.6	1.58	2.72	3.95	5.24	6.54	7.85	9.15	11.67	12.88	17.32	18.32	5.98	7.68	9.38	11.05	14.21	15.68	20.71	21.75
13264	Hubei	132	6	0.4	1.18	2.15	3.26	4.43	5.64	6.86	8.08	10.44	11.56	15.62	16.51	4.51	6.11	7.72	9.28	12.14	13.4	17.26	17.97
13265	Hubei	132	6	0.79	1.37	1.48		4.1	5.1	6.1	7.6					4.1	6.2	7.7	9.7
13266	Hubei	132	6	0.2	0.8	1.7	2.81	4.03	5.32	6.61	7.88	10.26	11.35	14.91	15.62	4.2	5.57	6.93	8.24	10.63	11.67	14.9	15.49
13267	Hubei	132	6	0.8	1.13	2.9		5	5.9	6.7	7.5					6.5	7.4	8.9	11.3
13268	Hubei	132	6	0.23	0.92	1.97	3.24	4.62	6.02	7.41	8.73	11.11	12.15	15.33	15.92	4.59	6.19	7.8	9.37	12.24	13.51	17.42	18.14
13311	Hubei	133	1	0.2		0.7		2.5	2.5	3.7	3.8					1.7	2.7	3.6	3.8
13312	Hubei	133	1	0.74	1.47	2.2	2.93	3.65	4.37	5.09	5.81	7.25	7.96	10.82	11.54	4.1	5.76	7.43	9.02	11.81	12.97	16.17	16.68
13313	Hubei	133	1	0.24		1.18		2.9	3	3.8	4.6					1.8	3	4.2	5.3
13314	Hubei	133	1	0.04	0.25	0.67	1.28	2.03	2.85	3.7	4.54	6.11	6.81	8.97	9.36	1.64	2.63	3.76	4.96	7.37	8.49	12	12.63
13315	Hubei	133	1	0.88	1.68	2.45	3.2	3.94	4.67	5.39	6.1	7.51	8.21	10.95	11.63	7.46	9.12	10.72	12.24	15.01	16.27	20.45	21.3
13317	Hubei	133	1	0.39	1.09	1.95	2.88	3.85	4.83	5.79	6.73	8.5	9.32	12.14	12.73	4.2	5.69	7.21	8.7	11.45	12.68	16.56	17.28
13318	Hubei	133	1	1.2		2.15		3.6	4.6	4.8	5.7					3.4	5.1	5.7	7.1
13321	Hubei	133	2	0.67	1.1	1.08		2.8	3.5	4.5	6		7	8.7		2	3.3	5.4	7		10.1	12.6
13322	Hubei	133	2	0.82	1.3	2.26		4.2	5.4	6.2	6.8					4.7	6.3	8.3	11
13323	Hubei	133	2	0.97	1.94	2.91	3.89	4.86	5.84	6.81	7.78	9.73	10.71	14.6	15.58	5.88	7.81	9.76	11.68	15.26	16.89	22.16	23.18
13324	Hubei	133	2	0.42	1.13	1.87		4.9	6.1	7.8	8.5					4.6	6.4	8	9.7
13325	Hubei	133	2	0.76	1.69	2.64	3.6	4.55	5.47	6.37	7.23	8.86	9.63	12.36	12.97	5.23	6.83	8.41	9.93	12.7	13.92	17.74	18.46
13327	Hubei	133	2	0.58	1.34	2.16	3	3.83	4.65	5.46	6.24	7.71	8.4	10.87	11.42	4.22	5.53	6.86	8.18	10.71	11.89	15.97	16.82
13328	Hubei	133	2			1.86		3.9	4.4	6	7.1					4.3	6	7.8	10
13332	Hubei	133	3	0.31	0.96	1.81	2.77	3.79	4.84	5.88	6.89	8.81	9.7	12.71	13.34	4.51	6.24	8.05	9.89	13.46	15.12	20.71	21.83
13333	Hubei	133	3	0.23	0.92	1.91	3.07	4.31	5.55	6.74	7.86	9.82	10.66	13.13	13.56	4.96	6.82	8.73	10.62	14.15	15.74	20.73	21.66
13335	Hubei	133	3			0.6		1.4	2	2.3						0.5	0.8	1.2
13344	Hubei	133	4	0.27	0.92	1.81	2.85	3.98	5.16	6.36	7.54	9.82	10.88	14.59	15.37	4.14	5.87	7.76	9.75	13.89	15.95	23.66	25.38
13351	Hubei	133	5	0.14	0.5	1.03	1.71	2.49	3.37	4.33	5.34	7.5	8.62	13.19	14.32	2.58	3.86	5.29	6.82	9.96	11.5	16.88	18
13352	Hubei	133	5	0.46		1.85		3.6	4.5	5.8	6.9					2.6	3.8	5.6	7.3
13353	Hubei	133	5	0.2		0.93		2.6	3	4.2	5					1.4	2.6	4	5.3
13355	Hubei	133	5	0.45	1.28	2.28	3.37	4.5	5.63	6.74	7.82	9.84	10.77	13.93	14.59	4.91	7.31	9.9	12.53	17.52	19.75	26.56	27.76
13356	Hubei	133	5	0.15		1.14		2.8	3.5	4.6	5.6					2	3.1	5	6.5
13358	Hubei	133	5	0.29	0.75	1.28	1.87	2.5	3.17	3.86	4.57	6.04	6.79	9.86	10.64	1.93	3.05	4.35	5.76	8.66	10.05	14.76	15.68
13361	Hubei	133	6	0.04	0.27	0.72	1.35	2.08	2.87	3.64	4.39	5.68	6.23	7.76	8.01	1.24	2.16	3.2	4.25	6.07	6.79	8.52	8.74
13362	Hubei	133	6	0.12	0.45	0.96	1.61	2.39	3.26	4.19	5.18	7.25	8.3	12.43	13.41	1.31	2.33	3.6	5.03	7.98	9.37	13.74	14.5
13363	Hubei	133	6	0.27	0.4	1.23		3	3.3	4.6	5.5					1.7	2.8	4.4	5.5
13364	Hubei	133	6	0.49	1.23	2.08	3	3.95	4.91	5.88	6.84	8.73	9.65	13.07	13.86	3.98	5.43	6.91	8.37	11.08	12.3	16.14	16.86
13365	Hubei	133	6	0.31	1.04	1.93	2.83	3.64	4.35	4.95	5.43	6.15	6.4	6.97	7.04	4.24	5.64	6.94	8.1	9.96	10.66	12.4	12.65
13367	Hubei	133	6	0.93		0.7		1.4	2	2.5						0.6	1.5	2.5	3.6
13368	Hubei	133	6			0.9		1.6	2.4	3.9						0.7	1.7	2.8	3.7
13412	Hubei	134	1	0.73	1.55	2.42	3.31	4.22	5.15	6.1	7.05	9	9.98	13.99	15.01	4.71	6.52	8.44	10.41	14.33	16.21	22.79	24.17
13414	Hubei	134	1	0.06	0.28	0.68	1.23	1.92	2.71	3.57	4.49	6.39	7.34	10.93	11.74	1.38	2.42	3.7	5.14	8.2	9.7	14.65	15.58
13415	Hubei	134	1	0.53		0.7		1.8	2.5	3	3.7					0.8	1.8	2.6	3.5
13416	Hubei	134	1	0.24	0.77	1.48	2.31	3.23	4.21	5.22	6.25	8.29	9.29	13	13.84	3.37	4.59	5.91	7.28	10.09	11.49	16.78	17.98
13421	Hubei	134	2	0.22	0.63	1.14	1.72	2.33	2.98	3.63	4.3	5.61	6.26	8.68	9.23	1.35	2.34	3.52	4.81	7.42	8.64	12.37	13.01
13422	Hubei	134	2	0.67	1.56	2.51	3.49	4.47	5.45	6.41	7.35	9.16	10.02	13.17	13.88	5.6	7.7	9.76	11.7	15.02	16.37	20.05	20.63
13423	Hubei	134	2	0.79	1.71	2.69	3.7	4.72	5.76	6.8	7.84	9.92	10.95	15.02	16.02	6.93	8.96	11	13.02	16.87	18.66	24.84	26.13
13452	Hubei	134	5	0.62		0.94		1.1	2.4	3	4.1						1.1	2.4	3.5
13453	Hubei	134	5	0.63	1.37	2.17	3.01	3.87	4.76	5.67	6.6	8.49	9.46	13.43	14.45	4.22	5.71	7.27	8.88	12.09	13.65	19.31	20.55
13454	Hubei	134	5	0.57	1.23	1.35		1.5	2.6	3.5	4.4					0.6	1.3	2.6	4.4
13455	Hubei	134	5	0.18	0.66	1.36	2.2	3.13	4.12	5.14	6.15	8.14	9.08	12.39	13.1	2.58	3.76	5.06	6.44	9.26	10.64	15.54	16.57
13456	Hubei	134	5		1.37	1.64		2.7	3.9	4.4	5.4					2	3.6	4.6	5.7
13457	Hubei	134	5	0.26	0.73	1.33	2.04	2.84	3.73	4.69	5.72	7.98	9.19	14.58	16.05	2.61	3.84	5.21	6.64	9.55	10.95	15.8	16.79
13461	Hubei	134	6	0.65		1.03		2.5	3.3	4.2						2.5	3.5	4.5	6.6
13462	Hubei	134	6	0.53	1.18	1.91	2.67	3.47	4.3	5.15	6.03	7.83	8.76	12.6	13.59	3.69	5.19	6.77	8.36	11.38	12.77	17.24	18.1
13464	Hubei	134	6	0.47	1.08	1.75	2.48	3.24	4.04	4.86	5.71	7.47	8.37	12.16	13.15	3.16	4.4	5.68	6.96	9.37	10.46	13.95	14.6
13466	Hubei	134	6	0.54	1.23	1.99	2.79	3.64	4.51	5.41	6.34	8.25	9.24	13.34	14.39	2.94	4.24	5.65	7.13	10.1	11.53	16.49	17.52
13467	Hubei	134	6	0.39	0.96	1.63	2.37	3.18	4.03	4.92	5.86	7.83	8.87	13.28	14.44	3.61	5.21	6.9	8.58	11.7	13.08	17.23	17.96
13468	Hubei	134	6			1.1		3.1	4.1	5.1	6.9					2.5	3.7	5.1	7.5
13513	Hubei	135	1	0.4	1.06	1.82	2.63	3.45	4.26	5.05	5.81	7.23	7.89	10.11	10.58	4.02	5.46	6.89	8.24	10.61	11.6	14.4	14.87
13514	Hubei	135	1	0.7		1.02		2.8	3.6	4	4.2					2.2	3.7	4.1	5.4
13516	Hubei	135	1	0.38	1.14	2.04	2.96	3.82	4.61	5.31	5.91	6.87	7.24	8.22	8.37	3.67	5.38	7.05	8.57	10.99	11.89	13.96	14.22
13518	Hubei	135	1	0.15	0.6	1.29	2.12	3.03	3.97	4.9	5.8	7.45	8.18	10.49	10.92	2.94	4.53	6.25	7.98	11.17	12.54	16.39	17.01
13521	Hubei	135	2	0.73	1.4	1.8		4.2	4.8	6	7.2					4.4	6.4	8.1	9.8
13522	Hubei	135	2	0.63	1.7	2.92	4.18	5.43	6.64	7.77	8.83	10.71	11.53	14.11	14.61	7.1	9.13	11.07	12.88	16	17.31	21.1	21.75
13524	Hubei	135	2	0.9	1.27	1.7		2.3	2.5	3.2	3.5					1.9	2.5	3.4	4
13525	Hubei	135	2	0.62	1.36	2.15	2.97	3.83	4.7	5.6	6.51	8.38	9.34	13.26	14.26	4.79	6.3	7.69	8.91	10.84	11.57	13.32	13.56
13526	Hubei	135	2	0.09	0.56	1.48	2.75	4.22	5.77	7.28	8.71	11.16	12.17	14.93	15.38	5.45	7.35	9.29	11.21	14.84	16.5	21.89	22.94
13527	Hubei	135	2	0.19	0.89	2	3.35	4.79	6.22	7.57	8.79	10.84	11.67	13.9	14.26	5.49	7.26	9.01	10.67	13.62	14.9	18.7	19.37
13528	Hubei	135	2		1.3	1.82		3.5	4	5	6.1					3.3	4.6	5.7	7.1
13533	Hubei	135	3	0.65		1.82		3.9	4.8	5.6	6					3.5	6.7	8	9
13535	Hubei	135	3	0.41	1.14	2.05	3.07	4.17	5.32	6.51	7.72	10.14	11.34	15.96	17.05	5.77	7.65	9.55	11.44	14.99	16.63	22.04	23.12
13537	Hubei	135	3	0.75	1.52	2.29	3.07	3.85	4.63	5.42	6.2	7.78	8.57	11.74	12.53	4.62	6.26	7.91	9.49	12.33	13.56	17.23	17.87
13543	Hubei	135	4	0.13	0.51	1.06	1.74	2.49	3.29	4.11	4.92	6.48	7.21	9.71	10.23	2.01	3.04	4.24	5.56	8.44	9.94	15.78	17.13
13545	Hubei	135	4	0.08	0.45	1.05	1.73	2.38	2.93	3.37	3.71	4.17	4.31	4.58	4.61	1.75	2.64	3.58	4.5	6.13	6.81	8.64	8.92
13546	Hubei	135	4			0.6
13547	Hubei	135	4	0.17	0.73	1.56	2.51	3.48	4.42	5.27	6.03	7.26	7.74	8.98	9.17	2.66	3.93	5.28	6.62	9.08	10.14	13.22	13.74
13548	Hubei	135	4	0.29	0.89	1.67	2.58	3.55	4.56	5.59	6.62	8.63	9.59	13.06	13.83	3.77	5.55	7.5	9.55	13.67	15.64	22.37	23.73
13551	Hubei	135	5	0.31	0.82	1.41	2.06	2.76	3.49	4.23	4.99	6.53	7.3	10.33	11.07	2.46	3.59	4.86	6.22	9.11	10.58	16.15	17.41
13552	Hubei	135	5	0.59		1.28		2.5	3.5	4	5.1					1.6	3.2	4.6	6.8
13553	Hubei	135	5	0.07	0.4	0.99	1.77	2.64	3.54	4.41	5.23	6.63	7.2	8.8	9.06	2.07	3.27	4.67	6.17	9.23	10.7	15.54	16.47
13554	Hubei	135	5	0.58		1.2		3.1	4.1	5.2	6.1					2.4	4.3	6.8	8
13556	Hubei	135	5	0.45				1.4	2.4	3.1	4.4					0.3	1.4	2.6	4.2
13557	Hubei	135	5	0.07	0.36	0.89	1.62	2.5	3.47	4.5	5.54	7.58	8.53	11.73	12.38	2.58	3.93	5.46	7.1	10.49	12.14	17.92	19.1
13558	Hubei	135	5		0.5	1.03		2.5	3.4	4.2	5.4					1.6	3	4.3	5.8
13561	Hubei	135	6	0.77	1.49	2.25		3.8	4	4.6	5.2		5			3.3	4.3	5.3	7		8.4
13562	Hubei	135	6	1.04	1.15	2.45		4.1	4.4	5.4	6		7.2			4.4	5.6	6.5	8.4		10
13563	Hubei	135	6	0.85	1.45	1.92		3.5	4.1	4.5	4.7					2.6	3.2	3.7	4.3
13565	Hubei	135	6	0.39	1.01	1.75	2.57	3.45	4.38	5.34	6.33	8.35	9.38	13.52	14.55	2.93	4.12	5.4	6.71	9.3	10.53	14.78	15.65
13566	Hubei	135	6	0.99	1.1	1.55		3.5	4.1	4.6	5.5					2.9	4.3	5.2	6.6
13567	Hubei	135	6	0.56	1.32	2.17	3.07	4.01	4.96	5.93	6.9	8.84	9.8	13.55	14.45	4.15	5.62	7.12	8.58	11.27	12.47	16.18	16.86
13568	Hubei	135	6	0.52	1.2	1.96	2.78	3.64	4.54	5.47	6.43	8.42	9.45	13.75	14.86	3.47	4.97	6.53	8.1	11.02	12.32	16.33	17.05
13621	Hubei	136	2	0.16	0.7	1.55	2.64	3.89	5.22	6.6	7.98	10.62	11.85	16.01	16.86	4.16	5.93	7.84	9.84	13.87	15.82	22.76	24.22
13622	Hubei	136	2	0.68		1.83		4.4	5.4		7.9					4.2	6.7		11.7
13623	Hubei	136	2	1.07	2.11	3.13	4.14	5.12	6.1	7.06	8	9.84	10.74	14.21	15.04	7.52	9.7	11.85	13.9	17.61	19.25	24.4	25.37
13624	Hubei	136	2	0.73	1.12	1.87		4.2	5.4		7.4					5.4	8.2		12.5
13626	Hubei	136	2	0.06	0.34	0.88	1.66	2.59	3.63	4.72	5.82	7.91	8.87	11.96	12.55	2.08	3.33	4.76	6.3	9.43	10.91	15.75	16.66
13627	Hubei	136	2	0.73		1.73		3.9	4.8		7					3.1	4.7		8
13628	Hubei	136	2	0.13	0.45	0.93	1.51	2.17	2.9	3.67	4.47	6.11	6.93	10.1	10.84	0.86	1.64	2.63	3.77	6.16	7.29	10.75	11.33
13632	Hubei	136	3	0.39	1.18	2.12	3.09	4.04	4.93	5.74	6.47	7.69	8.18	9.57	9.81	4.49	6.11	7.75	9.38	12.4	13.76	18.03	18.84
13633	Hubei	136	3	0.77	1.57	1.74		3.4	4.4	5.2	6					3.5	5.3	6.7	8.2
13634	Hubei	136	3	0.3	1.05	2.09	3.3	4.59	5.89	7.18	8.41	10.66	11.66	14.83	15.44	6.75	8.69	10.64	12.56	16.22	17.92	23.79	25.02
13635	Hubei	136	3	0.67	1.33	1.63		3.3	4.3	5	5.5					3.5	5.4	6.7	8.4
13636	Hubei	136	3	0.4	1.21	2.22	3.33	4.48	5.62	6.72	7.77	9.69	10.55	13.32	13.87	7.47	9.42	11.34	13.21	16.68	18.27	23.63	24.73
13637	Hubei	136	3	0.93	1.3	2.2		4.5	5.4	6.5	7.7					5	6.9	8.4	10
13638	Hubei	136	3	0.25	0.9	1.82	2.88	4.03	5.18	6.31	7.4	9.36	10.22	12.94	13.45	4.79	6.5	8.29	10.11	13.71	15.43	21.52	22.81
13642	Hubei	136	4	0.37	1.07	1.95	2.96	4.03	5.16	6.31	7.46	9.75	10.86	14.99	15.94	4.18	5.78	7.47	9.16	12.43	13.95	18.99	19.99
13643	Hubei	136	4	0.34	0.98	1.79	2.71	3.68	4.69	5.71	6.73	8.73	9.69	13.21	14	4.27	6.23	8.27	10.27	13.89	15.43	19.8	20.52
13646	Hubei	136	4	0.43	1.17	2.06	3.04	4.07	5.14	6.22	7.3	9.43	10.46	14.34	15.23	4.98	6.72	8.57	10.46	14.29	16.16	23.09	24.63
13647	Hubei	136	4			1.82		3.5	4.4	5.6	6					3.3	4.7	6	7.8
13661	Hubei	136	6	0.05	0.44	1.34	2.61	4.04	5.44	6.72	7.81	9.45	10.02	11.28	11.44	3.52	5.43	7.44	9.38	12.73	14.07	17.45	17.93
13712	Hubei	137	1	0.18	0.83	1.89	3.23	4.73	6.27	7.8	9.27	11.89	13.02	16.44	17.05	5.7	7.75	9.83	11.9	15.78	17.54	23.19	24.27
13714	Hubei	137	1	0.33	1.12	2.2	3.45	4.78	6.14	7.49	8.79	11.21	12.3	15.88	16.59	6.35	8.81	11.32	13.75	18.17	20.08	25.75	26.73
13716	Hubei	137	1	0.37	1.08	1.95	2.89	3.83	4.74	5.6	6.41	7.82	8.43	10.31	10.66	4.86	6.65	8.41	10.07	12.92	14.1	17.33	17.84
13717	Hubei	137	1			2.29		4.1	6	6.5	6.8					4.2	6.2	7.8	10.2
13718	Hubei	137	1	0.18	0.85	1.93	3.27	4.75	6.26	7.73	9.11	11.54	12.57	15.55	16.07	5.89	7.71	9.56	11.41	15	16.7	22.67	23.94
13721	Hubei	137	2	0.32	1.08	2.1	3.26	4.48	5.72	6.92	8.08	10.18	11.12	14.12	14.7	6.03	7.9	9.74	11.49	14.59	15.92	19.89	20.59
13722	Hubei	137	2	0.61	1.13	1.64		3.8	5	5.6	7					3.6	5.5	7.4	9.2
13723	Hubei	137	2	0.09	0.52	1.32	2.41	3.68	5.05	6.43	7.77	10.22	11.29	14.5	15.07	5.08	7.12	9.22	11.29	15.13	16.83	22.02	22.95
13725	Hubei	137	2	0.62	1.28	1.94	2.61	3.28	3.96	4.65	5.33	6.7	7.39	10.15	10.85	3.75	5.03	6.31	7.57	9.92	10.97	14.34	14.98
13727	Hubei	137	2	0.31	0.97	1.84	2.85	3.92	5.04	6.16	7.27	9.41	10.42	13.97	14.74	4.86	6.73	8.61	10.43	13.71	15.11	19.22	19.92
13728	Hubei	137	2		1.28	2.25		4.7	5.8	7	8.2					5.2	7.4	9.5	11.8
13731	Hubei	137	3	0.74	1.56	2.4	3.26	4.14	5.04	5.94	6.85	8.69	9.62	13.41	14.36	4.89	6.68	8.54	10.43	14.13	15.88	21.91	23.16
13732	Hubei	137	3	0.71		1.48		3.3	3.9	4.7	6.7					3.3	4.9	6.6	9
13733	Hubei	137	3	0.15	0.67	1.49	2.48	3.56	4.66	5.72	6.71	8.45	9.19	11.33	11.7	3.94	5.69	7.56	9.49	13.24	14.98	20.7	21.81
13737	Hubei	137	3	0.28	0.86	1.58	2.39	3.24	4.09	4.93	5.75	7.26	7.96	10.28	10.75	3.44	5.23	7.18	9.17	12.91	14.58	19.52	20.37
13742	Hubei	137	4	0.27	0.72	1.28	1.92	2.64	3.42	4.25	5.14	7.06	8.08	12.54	13.74	1.95	3.09	4.44	5.96	9.3	11.02	17.51	18.94
13743	Hubei	137	4	0.15	0.45	0.86	1.37	1.96	2.63	3.37	4.17	5.98	6.97	11.48	12.74	2.05	3.24	4.58	5.98	8.69	9.92	13.65	14.3
13745	Hubei	137	4	0.21	0.66	1.25	1.94	2.7	3.51	4.34	5.18	6.88	7.71	10.85	11.57	2.16	3.29	4.61	6.09	9.31	11	17.62	19.16
13748	Hubei	137	4	0.37	1.06	1.9	2.82	3.78	4.74	5.68	6.59	8.29	9.07	11.73	12.28	3.91	5.58	7.39	9.28	13.09	14.93	21.43	22.79
13751	Hubei	137	5	0.19	0.58	1.1	1.71	2.38	3.1	3.84	4.61	6.16	6.94	9.94	10.64	1.32	2.29	3.47	4.76	7.37	8.58	12.23	12.86
13753	Hubei	137	5	0.52	1.14	1.82	2.53	3.26	4.02	4.8	5.59	7.22	8.06	11.49	12.37	3.32	4.62	6.01	7.46	10.4	11.85	17.14	18.3
13754	Hubei	137	5	0.45	1.15	1.76		2.7	3.6	4.2	5.2					2.2	3.3	4.4	5.5
13755	Hubei	137	5	0.54	1.07	1.79		2.4	3.3	3.7	5.4					2	3.3	4.6	6.3
13756	Hubei	137	5	0.43	1.05	1.76	2.54	3.38	4.26	5.18	6.14	8.14	9.18	13.57	14.71	3.25	4.55	5.98	7.49	10.67	12.28	18.5	19.94
13757	Hubei	137	5	0.39	0.76	1.24		1.8	2.2	3.1	4					0.9	1.9	2.9	4.3
13758	Hubei	137	5	0.38	0.96	1.65	2.42	3.24	4.11	5.01	5.95	7.9	8.91	13.05	14.11	2.53	3.74	5.11	6.58	9.66	11.19	16.79	18
13761	Hubei	137	6	0.55	1.41	2.4	3.46	4.56	5.67	6.78	7.87	9.99	11.01	14.73	15.56	5.52	7.13	8.77	10.39	13.51	14.98	20.12	21.21
13762	Hubei	137	6	0.7	1.28	2		4	5	5.5	5.6					4	5.3	6	7.2
13763	Hubei	137	6	0.51	1.22	2.02	2.86	3.73	4.63	5.54	6.45	8.27	9.18	12.71	13.57	3.79	5.3	6.84	8.33	11.01	12.16	15.52	16.09
13764	Hubei	137	6	0.42		1.38		3.1	3.9	4.8	5.5					2.2	3.4	4.5	5.7
13765	Hubei	137	6	0.87	1.79	2.72	3.67	4.62	5.58	6.54	7.51	9.45	10.43	14.37	15.36	5.54	7.39	9.28	11.15	14.68	16.3	21.65	22.7
13766	Hubei	137	6	0.65		1.7		3.6	4.8	5.6	6.4					3.1	5.3	6.8	8.5
13767	Hubei	137	6	0.63	1.41	2.26	3.15	4.08	5.04	6.03	7.03	9.11	10.17	14.57	15.7	5.17	6.8	8.43	10.02	12.93	14.24	18.39	19.18
13768	Hubei	137	6	0.73		2.6		5.2	6.8	7.6	8.5					5.5	7.9	10	12.7
13811	Hubei	138	1	0.72		1.42		2.5	3	3.8	4.5					2	2.4	3.4	3.8
13812	Hubei	138	1	0.6	1.37	2.21	3.09	3.99	4.92	5.86	6.8	8.7	9.65	13.41	14.33	4.1	5.87	7.74	9.62	13.21	14.83	19.97	20.92
13814	Hubei	138	1	0.12	0.46	0.97	1.62	2.37	3.19	4.07	4.98	6.84	7.77	11.29	12.11	1.76	2.85	4.13	5.53	8.41	9.79	14.36	15.24
13815	Hubei	138	1	0.43	1.02	1.68	2.38	3.12	3.87	4.64	5.43	7.01	7.81	10.99	11.78	2.31	3.63	5.18	6.87	10.44	12.22	18.49	19.79
13818	Hubei	138	1	0.27	0.8	1.5	2.3	3.16	4.06	4.99	5.91	7.75	8.64	11.91	12.65	2.35	4.03	6	8.12	12.27	14.14	19.6	20.49
13836	Hubei	138	3	0.43	1.04	1.75	2.53	3.37	4.25	5.18	6.15	8.19	9.25	13.77	14.96	4.57	6.3	8.14	10.02	13.77	15.58	21.98	23.34
13837	Hubei	138	3	0.27	0.91	1.8	2.82	3.93	5.07	6.21	7.33	9.43	10.39	13.62	14.28	5.02	7.02	9.12	11.25	15.36	17.27	23.55	24.79
13844	Hubei	138	4	0.22	0.81	1.68	2.73	3.89	5.1	6.33	7.54	9.83	10.89	14.44	15.16	4.3	6.05	7.92	9.83	13.61	15.4	21.52	22.77
13845	Hubei	138	4	0.35	1.12	2.11	3.2	4.34	5.45	6.53	7.54	9.34	10.13	12.57	13.03	4.99	7.35	9.81	12.19	16.4	18.15	22.91	23.65
13846	Hubei	138	4	0.38	0.92	1.53	2.19	2.88	3.6	4.33	5.08	6.6	7.37	10.44	11.2	2.84	4.31	5.93	7.59	10.79	12.23	16.68	17.47
13848	Hubei	138	4	0.26	0.76	1.38	2.06	2.77	3.47	4.16	4.82	6.05	6.61	8.48	8.86	2.49	3.54	4.68	5.89	8.38	9.62	14.2	15.21
13855	Hubei	138	5	0.51	1.42	2.49	3.62	4.74	5.83	6.86	7.81	9.5	10.23	12.51	12.94	5.58	7.67	9.81	11.93	15.89	17.67	23.31	24.37
13857	Hubei	138	5		1.37	1.42		3.5	4.5	5	5.6					3.3	5	7.4	9.1
13858	Hubei	138	5	0.27	0.94	1.87	2.97	4.14	5.35	6.54	7.7	9.86	10.83	14.02	14.65	5.03	7.07	9.19	11.3	15.24	17	22.45	23.45
13861	Hubei	138	6	0.9	1.8	2.68	3.55	4.41	5.25	6.09	6.92	8.53	9.33	12.4	13.14	5.07	7.14	9.09	10.83	13.53	14.52	16.78	17.06
13862	Hubei	138	6	0.88	1.07	1.23		2.3	3.5	4.2	4.6					2.3	3.8	5	7
13863	Hubei	138	6	0.47	1.07	1.1		2	4.2	4.7	6.1					2	3.7	4.7	6
13864	Hubei	138	6	0.14	0.63	1.42	2.39	3.46	4.55	5.61	6.62	8.38	9.13	11.32	11.7	3.2	4.65	6.12	7.53	9.93	10.9	13.44	13.82
13865	Hubei	138	6	0.68	1.54	2.47	3.46	4.49	5.55	6.65	7.78	10.09	11.29	16.22	17.49	6.16	8.25	10.39	12.52	16.57	18.44	24.7	25.95
13866	Hubei	138	6	0.64	1.5	2.46	3.5	4.6	5.76	6.96	8.2	10.78	12.12	17.73	19.19	5.01	6.61	8.24	9.88	13.04	14.53	19.72	20.82
13867	Hubei	138	6	0.69	1.52	1.78		3.8	4.6	5.8	7.3					3.8	5.4	7	8.8
13868	Hubei	138	6	0.02	0.38	1.46	3.14	5.07	6.95	8.57	9.89	11.69	12.26	13.35	13.46	6.49	8.61	10.76	12.88	16.87	18.69	24.71	25.9
13911	Hubei	139	1	0.39	1.14	2.1	3.18	4.34	5.55	6.78	8.02	10.47	11.67	16.1	17.1	4.6	6.19	7.85	9.51	12.75	14.27	19.54	20.64
13912	Hubei	139	1	0.16	0.76	1.75	3.01	4.42	5.89	7.35	8.75	11.25	12.34	15.6	16.18	5.69	7.8	9.98	12.16	16.34	18.26	24.61	25.86
13914	Hubei	139	1	0.7				1.7	2.4	2.5	2.7					0.8	1.5	2.1
13915	Hubei	139	1	0.11	0.63	1.59	2.87	4.35	5.9	7.44	8.89	11.44	12.51	15.55	16.05	5.3	7.22	9.19	11.13	14.76	16.39	21.61	22.6
13916	Hubei	139	1	0.66		1.67		3	4	5.4	7					3.4	4.4	5.6	7.3
13917	Hubei	139	1	0.14	0.65	1.45	2.46	3.56	4.69	5.78	6.81	8.61	9.37	11.59	11.97	3.78	5.28	6.86	8.47	11.61	13.09	18.08	19.08
13918	Hubei	139	1	0.64		0.6		1.8	2.5	2.8	3.8					0.7	2.2	2.9	4.2
13923	Hubei	139	2	0.03	0.33	1.11	2.2	3.34	4.36	5.19	5.83	6.65	6.89	7.32	7.36	3.06	4.56	5.93	7.07	8.64	9.14	10.06	10.15
13924	Hubei	139	2	0.42	1.17	2.07	3.06	4.11	5.18	6.26	7.32	9.39	10.38	13.98	14.78	4.75	6.18	7.61	9.01	11.61	12.78	16.63	17.39
13925	Hubei	139	2	0.69	1.69	2.78	3.9	5	6.08	7.11	8.1	9.91	10.73	13.51	14.09	5.39	7.26	9.05	10.69	13.38	14.44	17.16	17.56
13927	Hubei	139	2	0.48	1.43	2.61	3.91	5.25	6.58	7.87	9.1	11.35	12.36	15.63	16.27	6.33	8.06	9.74	11.33	14.19	15.43	19.31	20.03
13928	Hubei	139	2	0.23	0.91	1.9	3.07	4.35	5.64	6.9	8.11	10.27	11.22	14.12	14.65	4.86	6.79	8.71	10.54	13.74	15.07	18.75	19.34
13931	Hubei	139	3	0.19	0.69	1.42	2.31	3.3	4.35	5.44	6.53	8.65	9.65	13.2	13.96	3.94	5.51	7.2	8.94	12.43	14.12	20.1	21.37
13932	Hubei	139	3	0.74	1	1.18		3.2	4.2	5.4	7					2.8	4.8	6.1	8
13933	Hubei	139	3	0.37	0.92	1.58	2.32	3.1	3.93	4.79	5.68	7.53	8.47	12.38	13.38	3.37	4.82	6.39	8.01	11.21	12.72	17.84	18.87
13937	Hubei	139	3	0.54	1.23	1.99	2.81	3.66	4.55	5.46	6.4	8.34	9.34	13.5	14.58	4.12	5.76	7.45	9.12	12.17	13.51	17.55	18.27
13938	Hubei	139	3			1.44		3.6	4	4.7	5.8					3.6	5.7	7.1	9
13941	Hubei	139	4	0.42	1.12	1.94	2.79	3.63	4.46	5.24	5.98	7.31	7.9	9.79	10.16	3.89	5.45	7.06	8.65	11.58	12.87	16.8	17.5
13942	Hubei	139	4	0.51	1.43	2.56	3.8	5.1	6.42	7.73	9.02	11.47	12.62	16.66	17.53	5.86	7.98	10.13	12.22	16.05	17.74	22.92	23.86
13945	Hubei	139	4	0.38	1.09	1.97	2.96	4.02	5.11	6.21	7.31	9.45	10.47	14.21	15.05	4.32	6.05	7.88	9.72	13.25	14.87	20.18	21.2
13946	Hubei	139	4	0.49	1.32	2.31	3.39	4.52	5.68	6.85	8.01	10.29	11.39	15.45	16.38	5.47	7.62	9.82	11.98	15.91	17.62	22.75	23.64
13948	Hubei	139	4	0.53	1.16	1.84	2.56	3.3	4.06	4.84	5.63	7.25	8.08	11.49	12.36	3.48	4.96	6.52	8.09	11.08	12.44	16.76	17.57
13952	Hubei	139	5	0.41		1.15		1.7	2.7	3.1	4					1.3	2.2	3.4	5
13953	Hubei	139	5	0.19	0.6	1.15	1.8	2.54	3.35	4.21	5.11	7	7.98	11.95	12.94	2.11	3.38	4.85	6.45	9.76	11.37	16.81	17.87
13954	Hubei	139	5	0.51	0.6	1.58		2.9	4.2	4.8	5.8		6	8.5	10.6	2.3	3.6	5.2	7		10	18.1	12
13955	Hubei	139	5	0.32	0.85	1.5	2.22	3	3.83	4.68	5.57	7.39	8.31	12.04	12.97	3.17	4.82	6.61	8.4	11.71	13.15	17.27	17.95
13956	Hubei	139	5	0.48	0.5	1.08		3	4	4.3	5.8					2	3.5	5	6.8
13957	Hubei	139	5	0.03	0.18	0.48	0.94	1.54	2.26	3.06	3.93	5.79	6.73	10.35	11.17	1.09	1.81	2.71	3.76	6.18	7.48	12.65	13.84
13958	Hubei	139	5		0.57	0.58		1.2	1.9	2.4	3.1						0.8	1.9	3.4
13961	Hubei	139	6	0.45	1.33	2.44	3.67	4.96	6.26	7.55	8.81	11.18	12.28	16.04	16.83	5.69	7.43	9.24	11.08	14.78	16.6	23.44	25.02
13962	Hubei	139	6	1.12	1.54	1.35		3.3	4.3	5	6.1					2.9	4	5.4	6.6
13963	Hubei	139	6	0.39	1.11	2.01	3.04	4.16	5.35	6.58	7.84	10.41	11.7	16.76	17.97	5.07	6.53	7.99	9.43	12.17	13.46	17.88	18.81
13964	Hubei	139	6	0.14	0.63	1.44	2.49	3.69	4.98	6.31	7.62	10.1	11.23	14.95	15.67	3.91	5.32	6.79	8.29	11.23	12.63	17.53	18.56
13967	Hubei	139	6	0.77	1.72	2.73	3.79	4.87	5.97	7.08	8.2	10.43	11.54	15.91	16.98	4.95	6.83	8.79	10.76	14.52	16.24	21.88	22.97
13968	Hubei	139	6	0.28	0.86	1.63	2.52	3.49	4.51	5.56	6.62	8.72	9.74	13.51	14.36	3.28	4.61	6.02	7.47	10.33	11.68	16.33	17.28
14012	Hubei	140	1	0.52	1.29	2.15	3.08	4.04	5.02	6.01	6.99	8.93	9.88	13.47	14.32	4.8	6.73	8.68	10.57	13.95	15.39	19.55	20.24
14014	Hubei	140	1	0.37	1.06	1.93	2.92	3.98	5.08	6.22	7.36	9.62	10.72	14.85	15.8	5.05	6.9	8.85	10.86	14.87	16.82	23.81	25.32
14015	Hubei	140	1	0.67	1.12	1.32			3.2	5	6					2.2	3.9	5.3	7
14016	Hubei	140	1	0.87	1.88	2.92	3.96	5.01	6.05	7.07	8.07	10.02	10.96	14.5	15.33	5.06	6.82	8.61	10.38	13.65	15.13	19.81	20.7
14017	Hubei	140	1	0.43	0.7	1.95			4	5.2	5.5					3.6	4.9	6.1	7.6
14018	Hubei	140	1	0.61	1.53	2.57	3.65	4.72	5.77	6.78	7.75	9.52	10.33	13.04	13.59	4.89	6.71	8.6	10.5	14.17	15.87	21.55	22.68
14021	Hubei	140	2	0.62	1.41	2.27	3.18	4.12	5.09	6.07	7.07	9.09	10.11	14.2	15.22	4.89	6.56	8.24	9.87	12.87	14.21	18.37	19.14
14022	Hubei	140	2	0.54	0.76	2.41		4.5	5.2	6.4	7.2					5.4	8.4	10	11.8
14023	Hubei	140	2	0.81	1.66	2.52	3.39	4.27	5.15	6.03	6.92	8.71	9.61	13.22	14.13	5.09	6.8	8.5	10.14	13.11	14.41	18.35	19.07
14024	Hubei	140	2	0.6		0.98		3.1	3.8	4.7	6					2.1	4.1	5.1	6.5
14025	Hubei	140	2	0.66		1.03		3.2	4	4.8	6.1		11.5			2.8	4.1	5.2	6.7		12.3
14026	Hubei	140	2	0.41	1.25	2.3	3.47	4.69	5.92	7.13	8.3	10.49	11.49	14.85	15.54	4.57	6.21	7.82	9.35	12.01	13.12	16.25	16.76
14027	Hubei	140	2	0.65	1.45	2.33	3.26	4.24	5.24	6.28	7.34	9.52	10.64	15.29	16.49	5.08	6.61	8.15	9.68	12.6	13.97	18.64	19.62
14028	Hubei	140	2	0.74	1.15	2		4.2	4.6	6.3	6.5		9.5			3.6	5.2	6.4	8		13.5
14031	Hubei	140	3	0.44	1.1	1.86	2.7	3.59	4.51	5.45	6.41	8.36	9.33	13.2	14.15	4.84	6.31	7.8	9.26	12.03	13.3	17.6	18.47
14033	Hubei	140	3	0.67		1.76		4.1	5.2	6.4	7.4					4.4	6.9	9	11.5
14034	Hubei	140	3	0.19	0.83	1.83	3.07	4.45	5.88	7.28	8.63	11.07	12.14	15.39	15.98	5.64	7.63	9.69	11.75	15.71	17.56	23.8	25.06
14035	Hubei	140	3	0.32	0.93	1.73	2.63	3.6	4.61	5.65	6.69	8.75	9.75	13.46	14.3	3.73	5.09	6.53	8.01	10.99	12.45	17.74	18.9
14036	Hubei	140	3	0.27	0.95	1.91	3.04	4.28	5.56	6.85	8.12	10.5	11.6	15.28	16.03	5.16	7.09	9.04	10.94	14.37	15.87	20.35	21.14
14041	Hubei	140	4	0.47	1.09	1.79	2.54	3.33	4.16	5.03	5.91	7.76	8.72	12.71	13.75	2.88	4.24	5.75	7.36	10.66	12.28	18.02	19.23
14051	Hubei	140	5	0.47	1.11	1.84		3.7	4.8	5.6	6.6					2.6	4.3	5.7	7.4
14052	Hubei	140	5	0.47	1.27	2.24	3.3	4.4	5.51	6.63	7.72	9.83	10.82	14.38	15.16	4.04	5.2	6.42	7.68	10.29	11.62	16.99	18.32
14053	Hubei	140	5	0.6		1.96		4.4	5.3	6.5	8					3.6	5.4	7.2	9.4
14054	Hubei	140	5	0.69	1.66	2.72	3.8	4.86	5.89	6.88	7.82	9.52	10.3	12.88	13.41	5.65	7.34	9	10.61	13.55	14.86	19.02	19.81
14055	Hubei	140	5	0.28	0.88	1.66	2.56	3.53	4.51	5.49	6.46	8.29	9.14	12.05	12.66	3.27	4.57	5.96	7.37	10.12	11.41	15.75	16.61
14058	Hubei	140	5	0.42	1.13	2	2.98	4.06	5.2	6.39	7.62	10.18	11.48	16.8	18.13	4.4	6.04	7.8	9.65	13.46	15.36	22.59	24.25
14062	Hubei	140	6	0.19	1	2.34	3.95	5.64	7.27	8.76	10.07	12.14	12.92	14.86	15.14	5.51	7.6	9.74	11.83	15.66	17.35	22.47	23.39
14063	Hubei	140	6	0.47	1.32	2.33	3.44	4.59	5.76	6.91	8.04	10.18	11.18	14.7	15.45	4.84	6.37	7.88	9.33	11.94	13.08	16.56	17.19
14065	Hubei	140	6	0.52	1.31	2.24	3.27	4.38	5.54	6.75	7.99	10.56	11.87	17.22	18.57	4.4	6.3	8.32	10.38	14.37	16.22	22.23	23.38
14067	Hubei	140	6	0.21	0.73	1.47	2.37	3.38	4.49	5.64	6.84	9.27	10.48	15.08	16.15	3.07	4.37	5.78	7.24	10.15	11.55	16.41	17.42
14068	Hubei	140	6		1.3	1.34		4.8	3.5	5	5.9					2.9	4.5	5.8	7.2
14114	Hubei	141	1	0.86	1.54	2.17	2.76	3.34	3.89	4.43	4.96	5.99	6.49	8.44	8.91	3.27	4.72	6.27	7.88	11.05	12.54	17.54	18.53
14118	Hubei	141	1	0.28	0.76	1.33	1.97	2.66	3.37	4.1	4.85	6.36	7.12	10.06	10.77	2.36	3.68	5.2	6.84	10.27	11.96	17.82	19.02
14122	Hubei	141	2	0.31	0.88	1.59	2.38	3.24	4.13	5.04	5.97	7.81	8.71	12.14	12.93	3.62	5.02	6.48	7.92	10.63	11.86	15.71	16.43
14125	Hubei	141	2	0.62	1.39	2.22	3.09	3.98	4.89	5.81	6.74	8.61	9.55	13.31	14.24	4.48	6.01	7.56	9.09	11.93	13.22	17.36	18.15
14131	Hubei	141	3	0.36	0.95	1.26		3.3	4.4	5.4	6.1					3.7	5.4	7.1	10.4
14132	Hubei	141	3	0.36	0.9	1.51	2.17	2.87	3.58	4.3	5.04	6.51	7.24	10.09	10.78	3.11	4.84	6.71	8.58	11.93	13.34	17.13	17.71
14133	Hubei	141	3	0.33	0.8	1		2.3	2.9	3.4	3.5					1.6	3.2	3.8	5.5
14135	Hubei	141	3	0.5		1.22		3.1	4.2	5.4	6.1					2.8	4.7	6.2	8.8
14136	Hubei	141	3	0.42	1.11	1.91	2.76	3.63	4.49	5.33	6.14	7.65	8.35	10.73	11.23	4.24	5.94	7.66	9.34	12.37	13.68	17.51	18.16
14137	Hubei	141	3	0.45	0.72	1.16		3.7	4.8	5.8	7					3.4	5.6	7.3	9.6
14138	Hubei	141	3	0.57	1.27	2	2.76	3.52	4.27	5.03	5.77	7.23	7.93	10.61	11.24	4.42	6.25	8.14	9.99	13.37	14.84	19.19	19.94
14142	Hubei	141	4	0.14	0.54	1.12	1.79	2.48	3.16	3.8	4.38	5.38	5.79	6.95	7.14	2.5	3.63	4.84	6.09	8.49	9.6	13.2	13.88
14143	Hubei	141	4	0.3	0.84	1.5	2.24	3.03	3.84	4.66	5.49	7.09	7.87	10.73	11.37	2.77	4.38	6.23	8.21	12.22	14.11	20.27	21.43
14145	Hubei	141	4	0.18	0.68	1.41	2.29	3.26	4.28	5.31	6.33	8.27	9.17	12.21	12.83	3.25	4.88	6.63	8.42	11.83	13.37	18.04	18.86
14151	Hubei	141	5	0.62	1.34	2.1	2.86	3.61	4.36	5.09	5.81	7.19	7.86	10.32	10.88	3.9	5.51	7.23	9.02	12.56	14.26	20.17	21.4
14152	Hubei	141	5	0.35	0.75	1.32		2.6	3.6	4.3	5.1					2.1	3.7	5	6.2
14153	Hubei	141	5	0.37	0.89	1.47	2.09	2.75	3.42	4.12	4.83	6.27	7	9.95	10.68	2.96	4.54	6.26	8.02	11.3	12.75	16.99	17.7
14154	Hubei	141	5	0.18	0.56	1.06	1.65	2.29	2.97	3.68	4.4	5.85	6.57	9.28	9.91	1.84	2.93	4.2	5.59	8.49	9.92	14.82	15.81
14156	Hubei	141	5	0.13	0.48	0.97	1.55	2.15	2.74	3.31	3.84	4.77	5.16	6.31	6.51	2.01	3.1	4.32	5.57	7.98	9.06	12.35	12.93
14161	Hubei	141	6	0.52	1.2	1.92	2.64	3.34	4.01	4.65	5.26	6.37	6.87	8.56	8.91	3.17	4.75	6.24	7.52	9.37	9.97	11.17	11.29
14162	Hubei	141	6	0.38	0.89	1.46	2.08	2.71	3.37	4.03	4.7	6.06	6.73	9.41	10.06	2.9	4.11	5.32	6.47	8.47	9.29	11.51	11.86
14163	Hubei	141	6	0.3	0.9	1.2		2.8	3.3	3.8	4.5					2	3	4	5.7
14165	Hubei	141	6	0.41	1	1.67	2.39	3.15	3.94	4.74	5.55	7.21	8.04	11.33	12.14	3.38	4.96	6.57	8.13	10.84	11.96	14.93	15.39
14166	Hubei	141	6	0.3	0.75	1.46		3	3.7	4.8	5.7					2.8	4.4	5.8	7.5
14167	Hubei	141	6	0.41	1.05	1.8	2.6	3.45	4.31	5.19	6.06	7.77	8.61	11.75	12.48	3.95	5.54	7.15	8.71	11.5	12.68	16.08	16.65
14168	Hubei	141	6		0.51	1.47		3	3.7	4.3	5.5					2.3	4.2	5.3	6.8
14216	Hubei	142	1	0.72	1.58	2.5	3.46	4.45	5.47	6.52	7.58	9.76	10.87	15.44	16.61	4.29	6.27	8.4	10.58	14.8	16.74	22.96	24.13
14217	Hubei	142	1	0.13	0.67	1.61	2.83	4.19	5.59	6.97	8.25	10.5	11.44	14.1	14.55	3.88	5.86	8.05	10.35	14.89	17.02	23.93	25.25
14221	Hubei	142	2	0.81	1.69	2.59	3.5	4.41	5.32	6.23	7.14	8.93	9.81	13.28	14.13	4.86	6.75	8.64	10.44	13.58	14.89	18.54	19.13
14222	Hubei	142	2	0.48	0.94	1.13		3.2	3.8	5	7.6					3	4.3	5.7	7.5
14223	Hubei	142	2	0.63	1.2	2.11		3.9	4.6	5.3	6.4					4.5	5.7	7.5	9.4
14224	Hubei	142	2	0.34	1.03	1.93	2.94	4.03	5.15	6.28	7.39	9.54	10.56	14.17	14.95	4.08	5.73	7.49	9.31	12.93	14.67	20.73	21.99
14225	Hubei	142	2	0.54	1.17	1.83	2.51	3.2	3.9	4.6	5.3	6.7	7.39	10.13	10.81	3.02	4.28	5.59	6.89	9.31	10.39	13.67	14.26
14227	Hubei	142	2	0.7	1.51	2.36	3.21	4.06	4.91	5.74	6.57	8.18	8.96	11.91	12.6	4.62	6.74	8.86	10.85	14.18	15.49	18.77	19.23
14228	Hubei	142	2	0.71	1.63	2.61	3.63	4.66	5.69	6.72	7.74	9.74	10.72	14.4	15.27	5.88	7.98	10.09	12.13	15.81	17.4	22.16	22.99
14231	Hubei	142	3	0.59	0.84	1.77		4.2	4.9	6.4	7.9					5.1	7	9.4	11.5
14232	Hubei	142	3	0.3	0.86	1.6	2.46	3.42	4.46	5.55	6.69	9.07	10.29	15.28	16.53	4.92	6.26	7.67	9.15	12.28	13.91	20.87	22.7
14233	Hubei	142	3	0.09	0.53	1.34	2.41	3.62	4.87	6.08	7.21	9.13	9.92	12.09	12.43	3.43	5.69	8.06	10.27	13.78	15.04	17.74	18.04
14238	Hubei	142	3	0.1	0.54	1.37	2.47	3.75	5.1	6.44	7.73	10.03	11.02	13.89	14.39	5.31	7.36	9.55	11.83	16.46	18.73	27.02	28.84
14242	Hubei	142	4	0.49	1.24	2.13	3.09	4.1	5.14	6.19	7.24	9.33	10.36	14.27	15.18	4.51	6.27	8.15	10.09	13.96	15.82	22.39	23.78
14245	Hubei	142	4	0.09	0.49	1.23	2.2	3.29	4.42	5.52	6.55	8.32	9.04	11.05	11.38	3.32	5.02	6.94	8.97	13.1	15.09	21.87	23.22
14251	Hubei	142	5	0.82	1.73	2.65	3.55	4.42	5.26	6.06	6.83	8.26	8.92	11.23	11.74	4.29	6.14	8.08	10.03	13.69	15.33	20.43	21.36
14252	Hubei	142	5	0.32		1.73		4	5.1	5.3	7.5					4	5.9	7.8	10.1
14253	Hubei	142	5	0.07	0.4	1.07	1.99	3.09	4.26	5.45	6.61	8.68	9.58	12.2	12.65	2.74	4.08	5.59	7.22	10.59	12.27	18.34	19.63
14254	Hubei	142	5	0.3		1.07		2.3	3	4	5.5					1.6	2.7	4.2	6
14255	Hubei	142	5	0.05	0.37	1	1.85	2.81	3.76	4.65	5.44	6.69	7.17	8.32	8.48	1.88	3.15	4.51	5.84	8.07	8.92	10.89	11.14
14256	Hubei	142	5	0.18		0.88		2.9	3.7	4.3	5.2					1.8	3.3	4.5	6.1
14257	Hubei	142	5	0.45		1.59		3.7	5	6.5	7.6					4	6.3	8	10
14258	Hubei	142	5	0.2	0.82	1.76	2.9	4.14	5.38	6.59	7.73	9.74	10.59	13.12	13.57	4.99	6.94	8.97	10.99	14.8	16.52	21.96	22.98
14261	Hubei	142	6	0.63	1.45	2.36	3.33	4.35	5.41	6.49	7.6	9.87	11.03	15.77	16.97	5.03	6.91	8.81	10.65	13.96	15.39	19.64	20.38
14262	Hubei	142	6	0.52	1.03	1.92			5.8	6.4	10.5					4.7	6.3	7.8	9.6
14263	Hubei	142	6	0.05	0.45	1.4	2.83	4.53	6.33	8.07	9.66	12.26	13.26	15.75	16.1	6.41	8.18	9.97	11.74	15.18	16.82	22.69	23.98
14264	Hubei	142	6	0.5	1.43	2.23			5.1	6.6	8.5					2.5	4.3	5.6	7.3
14266	Hubei	142	6	0.32	1.04	2.01	3.15	4.4	5.72	7.08	8.45	11.15	12.46	17.24	18.31	5.56	7.35	9.18	11	14.46	16.08	21.55	22.67
14267	Hubei	142	6	0	0.17	0.93	2.39	4.24	6.1	7.72	9.03	10.75	11.27	12.18	12.26	5.4	7.53	9.56	11.37	14.22	15.28	17.74	18.06
14268	Hubei	142	6	0.2	0.72	1.47	2.4	3.46	4.61	5.81	7.05	9.55	10.78	15.4	16.46	2.18	3.52	5.04	6.63	9.69	11.05	15.04	15.71
14311	Hubei	143	1	0.57	0.72	1.52		3.3	4.2	5.1	6.3					2.9	5.4	6.7	8.1
14312	Hubei	143	1	0.31	0.95	1.77	2.68	3.64	4.61	5.58	6.51	8.27	9.08	11.82	12.38	4.45	6.12	7.86	9.63	13.06	14.66	20.1	21.2
14313	Hubei	143	1	0.5	0.7	1.45		3	3.2	3.6	4.6					2.4	3.5	4.6	6
14315	Hubei	143	1	0.3	0.93	1.74	2.65	3.62	4.6	5.58	6.53	8.34	9.17	12.03	12.62	4.34	5.64	7.01	8.43	11.4	12.91	19.06	20.59
14316	Hubei	143	1	0.28	0.9	1.69	2.56	3.46	4.35	5.2	6	7.43	8.06	10	10.36	4.01	5.44	6.95	8.49	11.58	13.08	18.47	19.64
14317	Hubei	143	1	0.12	0.94	1.1		2.65	2.8	3.7	4.7					1.9	2.9	3.8	5.3
14318	Hubei	143	1			0.92			3.5	3.4	5.7						3.4	4.7	6.4
14323	Hubei	143	2	0.48	1.33	2.34	3.41	4.5	5.57	6.6	7.58	9.36	10.16	12.76	13.28	4.75	6.61	8.45	10.19	13.18	14.41	17.71	18.22
14325	Hubei	143	2	0.27	0.9	1.74	2.73	3.79	4.9	6.02	7.13	9.26	10.26	13.76	14.5	5.08	6.91	8.77	10.61	14.01	15.53	20.32	21.22
14326	Hubei	143	2	0.08	0.51	1.37	2.56	3.96	5.45	6.92	8.32	10.76	11.78	14.62	15.08	4.86	6.57	8.31	10.03	13.22	14.66	19.22	20.08
14327	Hubei	143	2	0.24	1.01	2.2	3.61	5.12	6.63	8.06	9.38	11.64	12.58	15.22	15.66	6.36	8.29	10.19	12.01	15.28	16.72	21.14	21.96
14328	Hubei	143	2	0.21	0.88	1.9	3.15	4.51	5.9	7.25	8.54	10.84	11.83	14.81	15.35	5.4	6.95	8.51	10.04	12.93	14.27	18.82	19.76
14335	Hubei	143	3	0.16	0.55	1.13	1.83	2.62	3.47	4.35	5.25	7.05	7.93	11.14	11.86	2.14	3.92	6.09	8.43	12.94	14.9	20.22	21.02
14338	Hubei	143	3	0.33	1.03	1.95	3.01	4.15	5.34	6.54	7.73	10.04	11.13	15.01	15.84	5.12	6.91	8.8	10.73	14.59	16.47	23.32	24.82
14345	Hubei	143	4	0.35	0.88	1.49	2.14	2.82	3.5	4.19	4.86	6.17	6.8	9.12	9.64	2.45	3.44	4.5	5.58	7.68	8.67	11.99	12.65
14347	Hubei	143	4	0.24	0.64	1.11	1.66	2.25	2.9	3.59	4.31	5.87	6.69	10.26	11.22	1.81	2.86	4.11	5.5	8.53	10.08	15.94	17.23
14353	Hubei	143	5	0.17	0.57	1.13	1.79	2.51	3.25	4	4.74	6.15	6.8	9.04	9.5	2.19	3.42	4.74	6.06	8.42	9.41	12.07	12.48
14354	Hubei	143	5	0.54	1.26	2.06	2.92	3.83	4.79	5.78	6.8	8.92	10.02	14.61	15.8	4.24	5.97	7.81	9.69	13.37	15.09	20.91	22.07
14356	Hubei	143	5	0.32	0.92	1.65	2.47	3.35	4.25	5.17	6.1	7.92	8.81	12.09	12.84	4.3	6.35	8.49	10.58	14.34	15.93	20.35	21.05
14357	Hubei	143	5	0.1	0.4	0.86	1.47	2.19	3.02	3.93	4.91	7.04	8.16	12.81	13.99	1.36	2.35	3.59	5.02	8.18	9.79	15.59	16.78
14358	Hubei	143	5			1.04		1.7	3.2	4.1	5.4					0.9	2.4	4	5.5
14361	Hubei	143	6	0.4	0.73	1.9		4.1	5	5.7	7.1					3.4	5.1	6.4	8.5
14362	Hubei	143	6	0.62	1.34	2.11	2.91	3.74	4.58	5.45	6.32	8.12	9.03	12.77	13.73	3.97	5.24	6.49	7.67	9.78	10.68	13.37	13.85
14363	Hubei	143	6	0.86	1.53	1.53		3.7	4.6	5.5	6.5					3.2	4.7	5.7	6.9
14364	Hubei	143	6	0.29	0.98	1.94	3.06	4.25	5.48	6.7	7.89	10.11	11.12	14.47	15.14	4.81	6.64	8.49	10.27	13.48	14.87	18.92	19.62
14365	Hubei	143	6	0.83	1.68	2.52	3.37	4.22	5.07	5.92	6.77	8.48	9.33	12.75	13.6	5.06	6.67	8.26	9.78	12.54	13.74	17.41	18.08
14366	Hubei	143	6	0.75	0.96	2.17		4.6	5.7	6.9	8.2					5.3	7.1	9.2	10.3
14367	Hubei	143	6	0.41	1.14	2.07	3.12	4.26	5.46	6.71	8	10.6	11.91	17.05	18.29	5.49	6.92	8.38	9.83	12.71	14.11	19.34	20.55
14368	Hubei	143	6	0.88	1.4	1.58		3.9	4.8	6.9	7.5					3.9	5.4	6.2	8.5
14411	Hubei	144	1	0.45	1.22	2.12	3.09	4.09	5.09	6.09	7.05	8.88	9.73	12.72	13.36	3.96	5.6	7.38	9.23	12.97	14.78	21.23	22.59
14414	Hubei	144	1	0.31	0.91	1.65	2.46	3.3	4.13	4.95	5.72	7.15	7.8	9.93	10.35	2.75	4.05	5.5	7.04	10.2	11.74	17.24	18.39
14415	Hubei	144	1	0.67	0.72	1.22		3.1	3.8	4.7	5.1					2.3	4	5.3	7.3
14416	Hubei	144	1	0.38	0.98	1.68	2.44	3.23	4.03	4.84	5.65	7.23	8	10.88	11.54	3.86	5.27	6.7	8.12	10.75	11.93	15.63	16.32
14417	Hubei	144	1	0.71	1.45	2.2	2.96	3.73	4.5	5.27	6.04	7.6	8.39	11.54	12.33	4.78	6.69	8.59	10.4	13.52	14.8	18.27	18.81
14421	Hubei	144	2	0.8	1.56	2.3	3.03	3.75	4.46	5.17	5.87	7.26	7.95	10.69	11.36	4.68	6.43	8.14	9.74	12.47	13.58	16.57	17.04
14422	Hubei	144	2	0.59	1.02	0.94		3	3.5	4.2	5.2					2.2	3.7	4.9	6.8
14423	Hubei	144	2	0.6	1.22	1.84	2.46	3.08	3.71	4.34	4.97	6.23	6.86	9.4	10.03	2.69	3.69	4.69	5.67	7.45	8.23	10.59	11.01
14424	Hubei	144	2	0.46	0.85	1.65		3.1	3.8	4.6	5.1					2.9	4	5.4	7.1
14425	Hubei	144	2	0.59		1.04		2.7	3.4	4.4	5.7					1.9	3.3	4.5	6.5
14426	Hubei	144	2	0.42	1.15	2.02	2.98	3.98	5.01	6.04	7.07	9.07	10.03	13.55	14.35	4.73	6.62	8.56	10.46	13.95	15.47	20.05	20.85
14428	Hubei	144	2	0.61	1.38	2.19	3.02	3.85	4.68	5.5	6.3	7.85	8.59	11.35	11.98	6.6	9.04	11.41	13.6	17.25	18.7	22.46	23.02
14431	Hubei	144	3	0.54	1.17	1.84	2.54	3.25	3.98	4.73	5.49	7.03	7.82	11.04	11.87	3.55	5.2	7.03	8.96	12.9	14.82	21.62	23.04
14435	Hubei	144	3	0.65	1.35	2.08	2.81	3.56	4.31	5.07	5.84	7.39	8.17	11.33	12.13	4.75	6.66	8.69	10.75	14.73	16.58	22.71	23.92
14441	Hubei	144	4	0.48	1.19	2	2.85	3.69	4.53	5.35	6.13	7.59	8.27	10.6	11.1	3.28	4.89	6.7	8.61	12.5	14.38	20.84	22.15
14442	Hubei	144	4	0.47		1.17		2.6	3.2	3.9	4.9					1.3	2.7	3.9	5.4
14444	Hubei	144	4	0.39	0.89	1.44	2.02	2.64	3.28	3.95	4.63	6.04	6.77	9.8	10.58	2.95	4.26	5.65	7.06	9.75	10.98	14.82	15.53
14445	Hubei	144	4	0.88	1.76	2.65	3.55	4.44	5.34	6.24	7.14	8.95	9.85	13.47	14.37	5.75	7.71	9.69	11.62	15.17	16.76	21.71	22.63
14446	Hubei	144	4	0.28	0.78	1.42	2.13	2.91	3.73	4.57	5.44	7.2	8.08	11.52	12.35	2.36	3.6	4.98	6.43	9.31	10.66	15.05	15.89
14452	Hubei	144	5	0.39	1.02	1.74	2.51	3.3	4.09	4.88	5.65	7.12	7.82	10.31	10.86	3.46	4.85	6.34	7.87	10.91	12.36	17.42	18.47
14453	Hubei	144	5	0.7		0.97		2.4	3.4	4	4.8					1.7	2.9	4.3	6.2
14455	Hubei	144	5	0.37	1.1	1.99	2.97	3.97	4.97	5.93	6.85	8.53	9.28	11.72	12.2	5.01	6.6	8.18	9.7	12.48	13.71	17.53	18.24
14456	Hubei	144	5	0.78		1.93		3.6	4.5	5.4	7					4.1	6.5	8.2	9.8
14461	Hubei	144	6	0.89	1.69	2.47	3.23	3.97	4.71	5.44	6.15	7.58	8.28	11.05	11.73	4.65	6.12	7.59	9.01	11.6	12.75	16.37	17.05
14462	Hubei	144	6	0.57	1.26	1.35		3.5	4.5	5.5	6					2.8	4.6	5.4	8.5
14463	Hubei	144	6	0.53	0.63	1.52		3.3	4	4.8	5.5					2.5	3.9	5	6.8
14464	Hubei	144	6	0.59	1.31	2.1	2.94	3.81	4.72	5.64	6.59	8.54	9.55	13.69	14.76	3.51	5.02	6.63	8.28	11.5	13.01	18.05	19.04
14465	Hubei	144	6	0.59	1.32	2.11	2.96	3.84	4.75	5.68	6.64	8.62	9.63	13.83	14.91	4.07	5.66	7.27	8.83	11.67	12.9	16.52	17.15
14466	Hubei	144	6	0.54	1.25	2.02	2.85	3.73	4.64	5.58	6.54	8.55	9.58	13.88	15	4.14	5.71	7.36	9.01	12.21	13.7	18.67	19.65
14468	Hubei	144	6		0.68	1.75		3.2	3.8	4.7	5.2					3.3	4.5	5.8	7.1
14511	Hubei	145	1	0.77	1.61	2.5	3.4	4.32	5.25	6.19	7.15	9.08	10.06	14.03	15.03	3.61	5.15	6.76	8.38	11.43	12.81	17.11	17.89
14513	Hubei	145	1	0.27	0.72	1.28	1.89	2.53	3.2	3.87	4.55	5.88	6.53	8.95	9.5	1.77	2.97	4.39	5.94	9.11	10.6	15.35	16.21
14515	Hubei	145	1			1.23		2.8	3.5	4.2	5.2					1.8	3.6	5	6.3
14517	Hubei	145	1	0.47	1.19	2.01	2.91	3.87	4.85	5.87	6.9	9	10.06	14.25	15.28	3.88	5.69	7.6	9.51	13.02	14.56	19.06	19.83
14521	Hubei	145	2	0.41	1.04	1.76	2.51	3.27	4.01	4.72	5.41	6.68	7.25	9.2	9.61	3.46	5.1	6.68	8.08	10.19	10.92	12.49	12.67
14526	Hubei	145	2	0.22	0.77	1.54	2.46	3.47	4.55	5.66	6.77	8.93	9.97	13.65	14.44	3.55	4.71	5.9	7.09	9.43	10.55	14.49	15.33
14527	Hubei	145	2	0.69	1.62	2.63	3.67	4.72	5.77	6.8	7.82	9.76	10.68	14.06	14.83	6.43	8.35	10.26	12.14	15.67	17.28	22.67	23.75
14528	Hubei	145	2	0.5	1.29	2.16	3.05	3.91	4.71	5.46	6.15	7.34	7.84	9.38	9.66	3.76	6.21	8.45	10.21	12.36	12.94	13.81	13.88
14534	Hubei	145	3	0.29	1	1.97	3.1	4.31	5.55	6.76	7.94	10.1	11.08	14.23	14.85	5.69	7.85	10.04	12.16	15.97	17.61	22.45	23.29
14536	Hubei	145	3	0.43	1.17	2.06	3.03	4.06	5.11	6.16	7.2	9.23	10.2	13.75	14.54	4.22	6.02	7.94	9.89	13.65	15.38	20.96	22.02
14537	Hubei	145	3	0.56	1.25	1.99	2.78	3.58	4.41	5.25	6.1	7.83	8.7	12.22	13.1	4.54	6.11	7.76	9.48	12.97	14.7	21.24	22.74
14538	Hubei	145	3		0.85	1.17		3	3.2	4.1	4.4					2.4	4.2	4.6	5.8
14542	Hubei	145	4	0.46	1.14	1.91	2.73	3.56	4.39	5.22	6.03	7.59	8.33	11.02	11.62	3.31	4.97	6.76	8.56	11.96	13.46	17.94	18.71
14543	Hubei	145	4	0.57	1.3	2.08	2.89	3.7	4.53	5.35	6.16	7.76	8.54	11.51	12.21	4.08	5.73	7.46	9.19	12.47	13.96	18.68	19.57
14546	Hubei	145	4	0.39	0.92	1.52	2.17	2.86	3.59	4.34	5.12	6.75	7.6	11.15	12.08	2.4	3.72	5.17	6.65	9.46	10.7	14.33	14.94
14547	Hubei	145	4	0.48	1.12	1.82	2.57	3.35	4.14	4.96	5.78	7.45	8.3	11.67	12.51	3.04	4.58	6.28	8.04	11.45	13.01	17.94	18.84
14551	Hubei	145	5	0.23	0.68	1.24	1.86	2.51	3.17	3.82	4.46	5.66	6.22	8.16	8.57	1.94	3.15	4.56	6.08	9.13	10.55	15.03	15.84
14553	Hubei	145	5	0.7		0.95		2	3	2.3	4.1					1.3	3	4.6	6.2
14554	Hubei	145	5	0.15	0.48	0.94	1.5	2.14	2.84	3.59	4.39	6.07	6.95	10.56	11.47	1.56	2.68	4.05	5.58	8.78	10.32	15.31	16.22
14555	Hubei	145	5	0.28	0.7	1.19	1.73	2.32	2.94	3.6	4.29	5.74	6.51	9.77	10.63	1.65	2.93	4.55	6.4	10.42	12.41	19.11	20.4
14557	Hubei	145	5	0.17	0.46	0.83	1.26	1.74	2.27	2.84	3.45	4.77	5.48	8.6	9.45	1.1	1.99	3.13	4.48	7.54	9.13	14.95	16.16
14561	Hubei	145	6	0.99	1.37	1.74		4.4	5.9	7	8.6					4.1	6.3	8.1	7.3
14562	Hubei	145	6	0.52	1.49	2.68	3.99	5.36	6.74	8.1	9.44	11.96	13.13	17.19	18.04	5.87	7.87	9.8	11.62	14.74	16.03	19.62	20.21
14563	Hubei	145	6	0.33	1.06	2.01	3.12	4.32	5.57	6.84	8.11	10.6	11.78	16.05	16.99	4.22	5.79	7.3	8.67	10.9	11.77	13.94	14.24
14564	Hubei	145	6	1		1.25		3.6	5.2	6.8	8.2					2.6	4.5	5.8	7.4
14566	Hubei	145	6	0.47	1.28	2.28	3.4	4.61	5.89	7.2	8.55	11.29	12.67	18.08	19.4	4.88	6.49	8.09	9.64	12.44	13.66	17.39	18.07
14567	Hubei	145	6	0.31	1.41	3.05	4.89	6.72	8.4	9.88	11.14	13.05	13.74	15.37	15.59	8.65	11.01	13.29	15.44	19.24	20.89	25.9	26.82
14568	Hubei	145	6		1	2.4		4.9	6.3	7.6	9.5					4.6	6.5	8.2	10.2
14611	Hubei	146	1	0.45	1.18	2.03	2.95	3.92	4.9	5.88	6.86	8.77	9.69	13.1	13.87	4.6	6.2	7.89	9.64	13.17	14.91	21.37	22.82
14613	Hubei	146	1	0.4	0.7	0.8		1.7	2	2						1.3	1.8	1.9
14614	Hubei	146	1	0.34	0.8	1.32	1.89	2.49	3.12	3.78	4.47	5.89	6.64	9.76	10.57	3.63	4.79	5.84	6.74	8.11	8.6	9.72	9.86
14616	Hubei	146	1	0.01	0.09	0.36	0.91	1.73	2.76	3.94	5.18	7.62	8.74	12.16	12.76	1.06	2.16	3.65	5.45	9.45	11.44	17.83	18.97
14621	Hubei	146	2	0.45	0.94	1.17		3	3	3.2	3.5					3.2	4.1	4.5	5.5
14622	Hubei	146	2	0.2	0.63	1.18	1.84	2.55	3.31	4.1	4.9	6.53	7.33	10.4	11.12	2.35	3.56	4.91	6.35	9.27	10.68	15.49	16.46
14623	Hubei	146	2	0.24		1.09		2.5	3	3.2	3.6					2.4	3.6	4.6	6.2
14624	Hubei	146	2	0.32	0.94	1.71	2.6	3.54	4.53	5.55	6.57	8.59	9.58	13.28	14.12	4.3	5.94	7.65	9.37	12.66	14.18	19.18	20.16
14625	Hubei	146	2	0.35	0.64	0.97		2.1	2.6	3	3.5					1.9	3	4.4	6.8
14626	Hubei	146	2	0.61	1.34	2.13	2.95	3.81	4.69	5.58	6.5	8.38	9.34	13.29	14.3	4.83	6.54	8.32	10.12	13.6	15.24	20.89	22.05
14628	Hubei	146	2	0.05	0.3	0.76	1.38	2.09	2.85	3.59	4.3	5.55	6.08	7.6	7.86	2.05	3.25	4.55	5.86	8.2	9.18	11.79	12.19
14633	Hubei	146	3					2.2	3	3.5	4					1.3	2.8	4.1	5.7
14634	Hubei	146	3	0.17	0.69	1.44	2.3	3.2	4.06	4.86	5.58	6.78	7.26	8.56	8.77	4.11	5.9	7.74	9.53	12.72	14.08	17.91	18.53
14635	Hubei	146	3	0.48				1	2.6	3	3.6					0.8	1.9	2.7	4
14636	Hubei	146	3	0.23	0.79	1.52	2.34	3.16	3.95	4.7	5.38	6.53	7.01	8.39	8.62	3	4.37	5.81	7.24	9.88	11.03	14.42	15
14642	Hubei	146	4	0.31	0.9	1.66	2.53	3.48	4.5	5.56	6.64	8.87	9.99	14.4	15.47	3.56	5.17	6.94	8.79	12.52	14.31	20.55	21.83
14644	Hubei	146	4	0.65		1.02
14646	Hubei	146	4	0.2	0.56	1.03	1.59	2.22	2.92	3.68	4.5	6.29	7.26	11.57	12.75	2.39	3.48	4.68	5.98	8.67	10.02	15.04	16.15
14648	Hubei	146	4	0.17	0.71	1.56	2.63	3.85	5.14	6.47	7.8	10.33	11.51	15.48	16.29	4.45	6.5	8.73	11.05	15.62	17.77	24.93	26.34
14651	Hubei	146	5	0.19	0.73	1.53	2.51	3.59	4.72	5.86	6.97	9.07	10.02	13.17	13.8	4.59	6.35	8.23	10.19	14.18	16.15	23.37	24.96
14652	Hubei	146	5	0.45					7.1
14653	Hubei	146	5	0.34	0.85	1.45	2.13	2.85	3.63	4.45	5.3	7.12	8.07	12.15	13.23	3.77	4.8	5.87	6.97	9.25	10.41	15.12	16.29
14656	Hubei	146	5	0.39	0.97	1.66	2.42	3.22	4.06	4.93	5.83	7.66	8.59	12.35	13.29	3.06	4.31	5.66	7.07	9.96	11.39	16.59	17.74
14657	Hubei	146	5	0.06	0.39	1.02	1.85	2.77	3.7	4.59	5.39	6.7	7.22	8.53	8.73	2.1	3.44	4.94	6.45	9.19	10.33	13.36	13.8
14661	Hubei	146	6	0.55	1.19	1.89	2.61	3.36	4.13	4.91	5.71	7.35	8.18	11.6	12.48	3.61	5.23	6.83	8.3	10.7	11.62	13.82	14.12
14663	Hubei	146	6	0.36		1.6		3.5	5	6.1	6.7					4.3	6	7.5	9.3
14664	Hubei	146	6	0.54	1.27	2.09	2.97	3.89	4.85	5.83	6.84	8.89	9.93	14.16	15.23	3.68	5.07	6.52	8	10.88	12.23	16.84	17.78
14666	Hubei	146	6	0.65	1.42	2.24	3.09	3.98	4.89	5.82	6.77	8.7	9.69	13.75	14.79	4.63	6.19	7.78	9.35	12.32	13.68	18.16	19.05
14667	Hubei	146	6	0.53	1.13	1.76	2.4	3.06	3.73	4.41	5.1	6.5	7.21	10.11	10.84	3.18	4.59	5.98	7.24	9.26	10.01	11.78	12.01
14668	Hubei	146	6			1.1		2.2	2.3	3	3.3					1.2	1.8	3	3.7
14711	Hubei	147	1	0.67	1.39	2.14	2.9	3.67	4.45	5.24	6.03	7.63	8.44	11.71	12.54	4.27	6.15	8.09	10	13.45	14.93	19.18	19.89
14713	Hubei	147	1	0.02	0.27	1.03	2.23	3.63	4.99	6.19	7.18	8.55	8.99	9.85	9.94	3.52	5.07	6.67	8.22	10.99	12.15	15.4	15.92
14714	Hubei	147	1	0	0.18	0.99	2.43	4.04	5.46	6.56	7.33	8.2	8.42	8.73	8.76	3.47	5.34	7.16	8.79	11.23	12.07	13.81	14.01
14718	Hubei	147	1	0.61	1.28	1.98	2.7	3.43	4.17	4.93	5.69	7.23	8.01	11.19	11.99	3.39	5	6.7	8.4	11.53	12.89	16.85	17.52
14721	Hubei	147	2	0.44	1.17	2	2.89	3.79	4.69	5.57	6.41	8	8.74	11.27	11.8	3.6	5.42	7.2	8.82	11.33	12.23	14.23	14.47
14722	Hubei	147	2	0.58	1	1.43		3.3	4.2	5.4	6.8					3.9	5.9	7.2	9
14723	Hubei	147	2	0.59	1.32	2.12	2.97	3.86	4.77	5.71	6.68	8.66	9.68	13.9	14.99	4.69	6.36	8.09	9.85	13.3	14.93	20.58	21.76
14724	Hubei	147	2	0.67	0.94	1.66		3.6	4.2	5.4	6.5					3	4.1	5.4	7.6
14725	Hubei	147	2	0.46	1.29	2.29	3.38	4.52	5.69	6.85	7.99	10.19	11.23	14.94	15.75	4.56	6.45	8.45	10.51	14.52	16.42	22.78	24.05
14728	Hubei	147	2	0.34	1.05	1.97	3.02	4.17	5.36	6.59	7.82	10.24	11.42	15.73	16.7	5.2	6.99	8.85	10.7	14.26	15.93	21.54	22.68
14732	Hubei	147	3	0.16	0.58	1.19	1.94	2.8	3.73	4.73	5.76	7.88	8.94	13.03	13.99	2.31	3.55	4.99	6.57	9.99	11.74	18.33	19.79
14734	Hubei	147	3	0.68	1.43	2.2	2.96	3.71	4.44	5.16	5.85	7.17	7.79	10.08	10.6	4.19	5.93	7.72	9.47	12.65	14.02	18.03	18.71
14737	Hubei	147	3	0.52	1.15	1.85	2.58	3.34	4.13	4.94	5.77	7.48	8.36	11.98	12.91	3.98	5.83	7.83	9.88	13.84	15.66	21.47	22.56
14743	Hubei	147	4	0.21	0.69	1.33	2.08	2.87	3.7	4.53	5.35	6.92	7.65	10.2	10.74	2.48	4.06	5.8	7.54	10.64	11.91	15.19	15.66
14744	Hubei	147	4	0.42	1.11	1.94	2.87	3.84	4.86	5.89	6.93	9	10.03	13.93	14.84	4.24	6.08	8.1	10.22	14.53	16.64	24.17	25.78
14746	Hubei	147	4	0.72	1.41	2.09	2.77	3.44	4.11	4.77	5.43	6.75	7.41	10.01	10.66	4	5.37	6.8	8.23	11.01	12.33	16.88	17.83
14747	Hubei	147	4			1.8		3.9	4.7	5.8						3.8	5.7	7.6
14748	Hubei	147	4	0.48	1.14	1.85	2.61	3.39	4.18	4.98	5.78	7.36	8.15	11.17	11.9	3.2	4.64	6.26	8.01	11.75	13.67	21.12	22.85
14751	Hubei	147	5	0.7	1.13	1.57		3.2	3.7	4.3	5.1					3.2	4.4	5.5	6.6
14752	Hubei	147	5	0.62	1.4	2.26	3.16	4.09	5.05	6.03	7.03	9.05	10.08	14.24	15.29	4.48	6.44	8.52	10.65	14.76	16.65	22.79	23.96
14753	Hubei	147	5	0.65		1.95		3.7	4.7	5.4	6.1					4	6.2	7.7	9.9
14754	Hubei	147	5	0.54	1.26	2.05	2.89	3.77	4.69	5.62	6.58	8.54	9.54	13.61	14.64	4.17	5.55	6.97	8.42	11.31	12.71	17.8	18.92
14758	Hubei	147	5	0.27	0.79	1.47	2.26	3.13	4.06	5.03	6.04	8.09	9.12	13.2	14.18	2.72	4.06	5.59	7.25	10.77	12.55	19.21	20.69
14761	Hubei	147	6	0.49	1.27	2.2	3.21	4.29	5.4	6.54	7.7	10.02	11.17	15.64	16.71	4.13	5.72	7.35	8.96	11.97	13.32	17.53	18.31
14762	Hubei	147	6	0.61	1.43	2.34	3.33	4.37	5.45	6.57	7.72	10.1	11.33	16.39	17.69	4.47	6.15	7.89	9.6	12.81	14.24	18.76	19.61
14764	Hubei	147	6	0.62	1.36	2.14	2.94	3.77	4.6	5.44	6.29	7.98	8.83	12.18	13	3.41	5.04	6.75	8.47	11.62	13	17.03	17.71
14765	Hubei	147	6	0.99	1.91	2.81	3.7	4.58	5.45	6.32	7.18	8.88	9.73	13.08	13.91	4.7	6.47	8.34	10.24	13.95	15.7	21.7	22.93
14766	Hubei	147	6	0.53	0.9	1.52		3.4	4.4	5.1	5.5					3.5	4.9	6.3	8
14767	Hubei	147	6	0.74	1.53	2.33	3.12	3.9	4.66	5.4	6.12	7.5	8.16	10.58	11.14	3.78	5.26	6.74	8.16	10.62	11.64	14.47	14.92
14811	Hubei	148	1	0.05	0.3	0.76	1.39	2.13	2.93	3.74	4.53	5.97	6.59	8.47	8.8	1.95	2.97	4.1	5.26	7.47	8.47	11.49	12.02
14812	Hubei	148	1	0.36	0.59	0.74		2.9	4	5.2	6					2.1	3.4	5	7.1
14813	Hubei	148	1	0.18	0.7	1.44	2.3	3.2	4.09	4.95	5.74	7.14	7.72	9.45	9.76	3.42	4.62	5.85	7.07	9.4	10.48	14.05	14.76
14814	Hubei	148	1	0.47	0.5	0.97		2.6	2.5	2.8	3.5					1.9	2.8	3.4	4.6
14815	Hubei	148	1	0.68	1.46	2.26	3.09	3.92	4.75	5.59	6.43	8.1	8.93	12.21	13.01	4.5	6.38	8.27	10.1	13.33	14.69	18.48	19.1
14816	Hubei	148	1	0.18	0.66	1.35	2.19	3.13	4.13	5.16	6.19	8.18	9.13	12.44	13.14	3.06	4.51	6.13	7.83	11.29	12.96	18.79	19.98
14823	Hubei	148	2	0.73	1.12	1.72		3.5	4	5	6.5					3.9	5.9	7.4	9.4
14824	Hubei	148	2	0.25	0.9	1.79	2.83	3.94	5.07	6.18	7.25	9.2	10.07	12.84	13.37	5.81	7.37	8.97	10.6	13.92	15.58	22.1	23.68
14825	Hubei	148	2	0.59	1.45	1.9		4.3	4.6	6	6.7					4.2	5.6	7.4	9.5
14826	Hubei	148	2	0.57		1.48		3.3	3.5	4.6	4.9					3.3	4.8	5.5	7
14827	Hubei	148	2	0.57	1.41	2.36	3.35	4.36	5.36	6.34	7.29	9.09	9.93	12.9	13.54	5.42	7.18	8.94	10.65	13.76	15.13	19.42	20.22
14828	Hubei	148	2	0.2	0.61	1.15	1.81	2.56	3.39	4.28	5.22	7.25	8.31	12.82	13.99	2.47	3.78	5.27	6.87	10.21	11.85	17.61	18.81
14832	Hubei	148	3	0.4	1.09	1.89	2.74	3.6	4.46	5.29	6.09	7.56	8.24	10.5	10.96	3.77	5.44	7.18	8.92	12.12	13.53	17.73	18.46
14833	Hubei	148	3	0.42	0.9	1.3		3	3.7	4.4	5					2.6	4.3	5.4	6.4
14834	Hubei	148	3	0.03	0.32	1.02	2.11	3.46	4.94	6.43	7.85	10.31	11.32	14.01	14.42	4.57	6.37	8.24	10.07	13.48	14.99	19.64	20.48
14835	Hubei	148	3	0.56	0.93	1.62		3.7	4.6	5.4	6.8					4	5.4	7.3	8.7
14836	Hubei	148	3	0.39	1.06	1.87	2.77	3.72	4.72	5.73	6.75	8.77	9.76	13.51	14.38	4.5	6.08	7.72	9.36	12.51	13.98	18.94	19.94
14837	Hubei	148	3	0.19	0.73	1.48	2.31	3.16	3.96	4.69	5.35	6.42	6.85	7.98	8.16	3.62	5.34	6.92	8.26	10.16	10.77	11.95	12.07
14841	Hubei	148	4	0.27	0.9	1.77	2.8	3.91	5.07	6.25	7.41	9.63	10.68	14.28	15.03	4.29	6.16	8.15	10.15	13.95	15.67	21.06	22.06
14844	Hubei	148	4	0.24	0.75	1.41	2.18	3.04	3.96	4.91	5.9	7.9	8.9	12.79	13.71	3.17	4.81	6.62	8.52	12.27	14.01	19.67	20.73
14845	Hubei	148	4	0.59	1.32	2.11	2.94	3.81	4.7	5.62	6.55	8.48	9.46	13.54	14.58	5.94	8.15	10.45	12.76	17.22	19.3	26.24	27.63
14847	Hubei	148	4	0.6	1.27	1.97	2.7	3.44	4.2	4.96	5.74	7.31	8.11	11.37	12.2	4.39	5.94	7.51	9.05	11.89	13.15	17.12	17.86
14851	Hubei	148	5	0.21	0.65	1.25	1.92	2.65	3.4	4.15	4.89	6.31	6.97	9.25	9.73	2.07	3.31	4.77	6.36	9.7	11.34	16.98	18.11
14857	Hubei	148	5	0.04	0.24	0.64	1.22	1.96	2.8	3.72	4.68	6.61	7.54	10.83	11.51	1.13	2.09	3.35	4.85	8.24	9.99	16.21	17.46
14858	Hubei	148	5	0.14	0.55	1.14	1.84	2.6	3.38	4.15	4.89	6.23	6.83	8.69	9.04	1.94	3.08	4.39	5.79	8.59	9.9	14.09	14.86
14861	Hubei	148	6	0.25	0.86	1.72	2.74	3.88	5.07	6.29	7.5	9.86	10.98	14.92	15.76	4.15	5.22	6.31	7.41	9.65	10.78	15.2	16.28
14862	Hubei	148	6	0.5	0.97	2.1		4.8	5.6	6.8	8.1					4.2	6	7.3	9.2
14863	Hubei	148	6	0.4	1.22	2.26	3.41	4.6	5.79	6.95	8.07	10.13	11.06	14.13	14.74	4.97	6.74	8.57	10.38	13.82	15.39	20.52	21.52
14864	Hubei	148	6	0.38		0.84		2.9	3.7	4.4	5.1					1.8	3	4	5.2
14865	Hubei	148	6	0.61	1.39	2.23	3.1	3.98	4.86	5.73	6.6	8.28	9.09	12.14	12.85	4.17	5.73	7.31	8.84	11.64	12.86	16.55	17.2
14866	Hubei	148	6	0.58	1.04	1.7		3.6	4.5	5.6	6.4					3.3	4.6	5.7	7.3
14867	Hubei	148	6	0.9	1.81	2.72	3.63	4.54	5.45	6.36	7.27	9.1	10.01	13.67	14.59	4.89	6.3	7.75	9.19	12.04	13.41	18.42	19.53
14868	Hubei	148	6	0.45	0.63	1.48		3.3	4.2	4.6	5.8					2.3	3.7	5	7
14911	Hubei	149	1	0.59	1.49	2.52	3.63	4.78	5.96	7.14	8.32	10.64	11.76	16	16.98	5.73	7.48	9.23	10.95	14.19	15.68	20.65	21.65
14912	Hubei	149	1	0.65		0.6		2.6	4	4	5					1.7	3.2	4.5	6
14913	Hubei	149	1	0.28	0.97	1.92	3.02	4.2	5.39	6.57	7.7	9.78	10.7	13.69	14.27	5.57	7.31	9.06	10.8	14.08	15.6	20.7	21.74
14914	Hubei	149	1	0.74	1.24	0.94		3	4.2	4.4	5					2.6	4.2	5.5	7.5
14915	Hubei	149	1	0.48	1.3	2.29	3.36	4.5	5.66	6.83	7.99	10.27	11.37	15.43	16.35	6.62	8.73	10.81	12.81	16.45	18.05	22.98	23.89
14916	Hubei	149	1	0.6	1.2	1.8		3.2	4	4.2	5		11			4.8	6.2	7	8.9
14917	Hubei	149	1	0.2	1.6	1.9		3.6	4.8	4.7	5.1					3.5	4.7	5.6	7
14918	Hubei	149	1	0.75	1.68	2.68	3.69	4.72	5.75	6.77	7.78	9.75	10.71	14.33	15.18	6.39	7.94	9.49	11	13.9	15.27	20.18	21.26
14921	Hubei	149	2	0.56	1.35	2.23	3.16	4.12	5.1	6.1	7.1	9.08	10.07	13.87	14.78	6.39	8.25	10.13	11.99	15.55	17.22	23.01	24.23
14922	Hubei	149	2	0.76	1.63	2.55	3.48	4.41	5.34	6.26	7.18	8.97	9.85	13.21	14.01	6.12	8.1	10.01	11.78	14.8	16.04	19.47	20.02
14923	Hubei	149	2	0.8	1.34	2.28		4.3	4.9	5.8	6.5					4.7	6	7.5	10
14924	Hubei	149	2	0.79	1.7	2.63	3.57	4.52	5.46	6.39	7.32	9.14	10.03	13.44	14.25	5.77	7.94	10.07	12.08	15.54	16.95	20.8	21.41
14925	Hubei	149	2	0.45		0.93		3.1	4.2	4.9	5.6					2.6	4.4	7.1	9.3
14926	Hubei	149	2	0.39	1.15	2.09	3.13	4.2	5.27	6.32	7.33	9.2	10.06	12.9	13.48	5.87	7.6	9.34	11.05	14.29	15.8	20.94	22
14927	Hubei	149	2	0.76	1.34	2.15		4.3	5.2	6.5	7.1					5.5	8.3	10.5	13.3
14928	Hubei	149	2	0.58	1.34	2.14	2.94	3.74	4.52	5.26	5.98	7.31	7.92	10.05	10.5	4.68	6.08	7.52	9	11.96	13.43	18.99	20.28
14931	Hubei	149	3	0.65	1.14	2.03		4	4.8	5.4	6.5					4.4	6.1	7.9	9.7
14932	Hubei	149	3	0.26	0.92	1.83	2.87	3.98	5.09	6.17	7.2	9.06	9.88	12.43	12.91	5.49	6.85	8.25	9.67	12.57	14.04	19.96	21.44
14933	Hubei	149	3	0.69	0.8	1.99		4.5	5.3	6.2	7.5					4.7	6.8	8.4	10.3
14934	Hubei	149	3	0.41	1.24	2.26	3.36	4.47	5.55	6.57	7.52	9.2	9.92	12.13	12.54	4.63	6.41	8.08	9.56	11.87	12.72	14.68	14.94
14935	Hubei	149	3	0.7	1.18	2.15		3.6	4.6	5.6	6.6					3.2	4.6	6	7.7
14936	Hubei	149	3	0.31	0.85	1.5	2.24	3.05	3.91	4.82	5.76	7.71	8.72	12.87	13.93	2.98	4.09	5.31	6.63	9.45	10.94	17.1	18.65
14938	Hubei	149	3	0.27	0.93	1.83	2.87	3.99	5.13	6.26	7.36	9.39	10.31	13.33	13.93	4.68	6.49	8.4	10.35	14.17	15.97	22.17	23.43
14941	Hubei	149	4	0.26	0.83	1.59	2.48	3.45	4.48	5.52	6.58	8.66	9.66	13.32	14.13	3.36	5.14	7.09	9.09	12.89	14.6	19.72	20.61
14943	Hubei	149	4	0.21	0.77	1.57	2.55	3.68	4.89	6.17	7.49	10.15	11.46	16.39	17.52	4.21	6.2	8.34	10.54	14.78	16.72	22.84	23.98
14944	Hubei	149	4	0.61	1.32	2.09	2.89	3.71	4.55	5.41	6.28	8.05	8.95	12.6	13.52	5.01	7.14	9.3	11.39	15.08	16.63	20.94	21.64
14945	Hubei	149	4	0.21	0.73	1.43	2.23	3.07	3.91	4.73	5.5	6.89	7.5	9.39	9.74	2.48	3.94	5.54	7.15	10.09	11.32	14.68	15.19
14948	Hubei	149	4	0.3	0.87	1.6	2.44	3.35	4.31	5.3	6.31	8.32	9.32	13.11	13.99	4.02	5.85	7.82	9.81	13.61	15.33	20.72	21.71
14951	Hubei	149	5	0.5	0.68	1.83		3.7	4.9	6.2	7.4					3.6	5.9	7.4	9.4
14952	Hubei	149	5	0.35	1.02	1.89	2.88	3.96	5.1	6.29	7.5	9.96	11.18	15.92	17.04	5.4	7.15	9.02	10.96	15	17.05	25.21	27.19
14953	Hubei	149	5	0.26	0.86	1.69	2.68	3.77	4.93	6.13	7.35	9.77	10.95	15.29	16.26	4.63	6.45	8.38	10.36	14.23	16.05	22.29	23.56
14954	Hubei	149	5	0.45	0.68	1.35		3.1	4.2	5	6					2.2	4.8	6.7	7.3
14955	Hubei	149	5	0.29	0.9	1.71	2.64	3.65	4.72	5.81	6.91	9.1	10.17	14.11	15	4.41	6.07	7.81	9.58	13.03	14.65	20.18	21.31
14956	Hubei	149	5	0.83		1.99		3.2	3.9	5.4	6.3					2.7	4.3	5.8	7.4
14957	Hubei	149	5	0.42		1.42		2.2	3.1	4	4.2					2	3.1	4.7	5.9
14958	Hubei	149	5	0.16	0.6	1.23	1.97	2.76	3.56	4.33	5.06	6.38	6.95	8.7	9.02	2.09	3.21	4.48	5.83	8.55	9.85	14.16	14.99
14961	Hubei	149	6	0.62	1.34	2.12	2.93	3.77	4.62	5.5	6.39	8.21	9.14	12.96	13.93	3.55	4.78	6.1	7.48	10.3	11.71	17.12	18.37
14962	Hubei	149	6	0.4	1.12	2.01	3	4.05	5.15	6.28	7.41	9.67	10.77	14.96	15.94	4.14	5.77	7.51	9.27	12.71	14.33	19.8	20.9
14963	Hubei	149	6	0.14	0.64	1.43	2.41	3.51	4.65	5.79	6.88	8.88	9.75	12.45	12.95	3.71	5.26	6.87	8.47	11.47	12.81	16.94	17.68
14964	Hubei	149	6	0.82	1.1	1.55		3.3	4.2	5.5	6.3					2.5	3.8	4.9	6.4
14966	Hubei	149	6	0.23	0.77	1.53	2.43	3.43	4.49	5.59	6.7	8.9	9.97	13.86	14.73	3.44	4.84	6.34	7.88	10.93	12.39	17.4	18.43
14967	Hubei	149	6	0.62	0.93	1.5		3.6	4.8	5.5	6.8					3.5	5.4	6.5	8.5
14968	Hubei	149	6	0.8	1.64	2.5	3.36	4.23	5.11	5.99	6.88	8.66	9.55	13.16	14.06	4.64	6.21	7.85	9.5	12.76	14.32	19.85	21.03
15011	Hubei	150	1	0.04	0.39	1.19	2.38	3.76	5.18	6.51	7.71	9.59	10.29	11.95	12.18	3.86	5.66	7.41	8.98	11.41	12.29	14.24	14.47
15012	Hubei	150	1	0.68	0.71	1.83		3.9	5.6	6	7.9					4.7	7	9.1	11
15013	Hubei	150	1	0.33	1.01	1.9	2.91	4.02	5.19	6.4	7.61	10.04	11.23	15.7	16.73	5.44	6.96	8.5	10.05	13.1	14.58	20.05	21.29
15014	Hubei	150	1	0.58	1.06	1.22		3	4.5	5	5.5					3.3	4.9	6.2	7.6
15015	Hubei	150	1	0.55	1.42	2.43	3.53	4.68	5.87	7.06	8.26	10.64	11.8	16.21	17.24	6.07	8.06	10.09	12.09	15.9	17.65	23.5	24.67
15016	Hubei	150	1	0.58	0.81	1.59		3.6	4.8	5.8	6.1					4.5	6.1	7.5	9.2
15017	Hubei	150	1	0.69	1.54	2.46	3.42	4.39	5.39	6.39	7.4	9.43	10.44	14.44	15.42	5.57	6.91	8.25	9.58	12.13	13.36	17.82	18.83
15018	Hubei	150	1	0.42	1.18	2.09	3.05	4	4.93	5.81	6.63	8.08	8.71	10.67	11.04	4.65	6.28	7.88	9.38	11.98	13.06	16.07	16.56
15021	Hubei	150	2	0.71	1.52	2.33	3.13	3.91	4.65	5.37	6.04	7.29	7.87	9.85	10.28	5.71	7.47	9.17	10.77	13.58	14.77	18.27	18.88
15023	Hubei	150	2	0.6	1.39	2.25	3.15	4.09	5.04	6.01	6.99	8.96	9.94	13.83	14.78	5.09	7.1	9.22	11.35	15.45	17.34	23.52	24.72
15026	Hubei	150	2	0.44	1.12	1.9	2.71	3.52	4.31	5.07	5.8	7.14	7.75	9.78	10.2	3.23	4.86	6.45	7.9	10.15	10.96	12.76	12.97
15028	Hubei	150	2	0.62	1.53	2.55	3.63	4.74	5.85	6.96	8.04	10.13	11.13	14.76	15.58	7.07	8.78	10.49	12.19	15.53	17.15	23.21	24.61
15031	Hubei	150	3	0.41	1.1	1.92	2.83	3.79	4.77	5.76	6.74	8.68	9.62	13.09	13.88	4.71	6.54	8.44	10.33	13.93	15.57	20.83	21.83
15032	Hubei	150	3	0.4	0.93	1.33		3.3	4.1	5.4	6.8					3.3	5.1	6.8	9
15033	Hubei	150	3	0.13	0.64	1.51	2.65	3.94	5.3	6.66	7.97	10.34	11.38	14.5	15.06	4.45	6.22	8.06	9.89	13.36	14.93	19.91	20.84
15035	Hubei	150	3	0.1	0.51	1.23	2.2	3.32	4.51	5.71	6.87	9	9.93	12.77	13.29	4.59	6.68	8.88	11.08	15.17	16.98	22.4	23.35
15036	Hubei	150	3	0.57	0.95	1.43		3.5	4.5	5.5	6.8					4	6.1	7.6	9.7
15037	Hubei	150	3	0.57	1.13	1.64		3.6	4	4.8	6.2					4.1	5.5	7.4	9.5
15038	Hubei	150	3	0.1	0.57	1.4	2.51	3.78	5.12	6.46	7.73	10	10.98	13.82	14.31	5.32	7.16	9.07	11.02	14.86	16.71	23.27	24.67
15041	Hubei	150	4	0.42	1.16	2.06	3.03	4.02	5.01	5.98	6.9	8.62	9.4	12.03	12.56	5.45	7.62	9.84	12.01	15.96	17.68	22.81	23.7
15042	Hubei	150	4	0.34	1.01	1.83	2.71	3.6	4.47	5.3	6.07	7.45	8.05	9.92	10.27	3.53	5.11	6.76	8.4	11.42	12.75	16.69	17.37
15045	Hubei	150	4	0.54	1.25	1.99	2.72	3.42	4.08	4.7	5.28	6.3	6.76	8.22	8.52	3.7	4.92	6.17	7.42	9.85	11	14.99	15.82
15046	Hubei	150	4			1.77		3.2	3.7	4.4	5.5					2.7	4.7	6.4	8
15047	Hubei	150	4	0.19	0.72	1.47	2.37	3.36	4.37	5.39	6.38	8.23	9.07	11.81	12.35	3.95	5.7	7.58	9.53	13.35	15.15	21.13	22.31
15051	Hubei	150	5	0.21	0.63	1.18	1.82	2.52	3.29	4.09	4.93	6.68	7.58	11.21	12.11	2.07	3.19	4.51	5.99	9.27	11	17.83	19.43
15053	Hubei	150	5	0.1	0.4	0.86	1.44	2.11	2.84	3.59	4.36	5.86	6.58	9.12	9.66	1.48	2.53	3.81	5.25	8.31	9.82	14.91	15.89
15054	Hubei	150	5	0.26	0.51	0.65		1.9	2.6	3.4	4.9			8.4		1.4	2.3	3.7	5.5			12.4
15056	Hubei	150	5	0.38	0.92	1.54	2.22	2.94	3.71	4.51	5.34	7.08	7.99	11.83	12.84	2.67	3.92	5.34	6.87	10.15	11.82	18.23	19.69
15057	Hubei	150	5		0.87			2.4	3.4	4	4.8					1.4	2.7	4	5.8
15058	Hubei	150	5	0.24	0.75	1.42	2.21	3.09	4.02	4.98	5.97	7.97	8.96	12.75	13.64	3.02	4.33	5.76	7.28	10.43	12	17.81	19.1
15061	Hubei	150	6	0.43	1.02	1.69	2.43	3.21	4.04	4.9	5.79	7.67	8.64	12.75	13.83	2.52	3.7	5	6.38	9.22	10.61	15.57	16.62
15063	Hubei	150	6	0.36	0.96	1.67	2.47	3.33	4.24	5.2	6.18	8.22	9.26	13.51	14.58	3.25	4.58	6.01	7.49	10.47	11.9	16.95	18.02
15064	Hubei	150	6	0.48		1.8		4.1	5	5.8	6.8					4	6.6	7	9.8
15065	Hubei	150	6	0.51	1.23	2.06	2.96	3.93	4.95	6.01	7.12	9.44	10.65	15.77	17.11	3.97	5.48	7.11	8.81	12.32	14.08	20.71	22.23
15066	Hubei	150	6	0.6		1.2		2.8	3.4	4.3	5.2					1.9	3.1	3.8	4.5
15067	Hubei	150	6	0.43	1.08	1.83	2.64	3.5	4.38	5.29	6.2	8.05	8.97	12.59	13.46	3.14	4.48	5.91	7.38	10.26	11.61	16.16	17.06
15113	Hubei	151	1	0.21	0.68	1.32	2.07	2.92	3.82	4.77	5.74	7.7	8.67	12.39	13.25	4.2	5.56	7.01	8.52	11.65	13.25	19.6	21.14
15115	Hubei	151	1	0.23	0.84	1.71	2.76	3.89	5.06	6.22	7.35	9.42	10.36	13.38	13.97	4.09	5.66	7.32	9	12.27	13.81	18.99	20.04
15121	Hubei	151	2	0.66	0.89	1.5		3.3	3.8	4.6	5.6					3.5	4.6	6.1	8
15122	Hubei	151	2	0.33	1.02	1.89	2.89	3.94	5.02	6.1	7.16	9.19	10.14	13.44	14.15	4.95	6.37	7.77	9.14	11.67	12.81	16.56	17.3
15123	Hubei	151	2	0.52	0.8	1.44		3.7	5	6	7.2					3.6	5.8	7.9	9.7
15124	Hubei	151	2	0.79	1.62	2.46	3.31	4.18	5.05	5.92	6.8	8.57	9.46	13.05	13.95	5.16	6.62	8.09	9.54	12.33	13.65	18.28	19.27
15125	Hubei	151	2	0.6	0.69	1.55		3.8	4.8	6.1	7.5					3.8	6.2	8	10
15126	Hubei	151	2	0.83	0.94	1.1		3.2	4.4	5.2	6.5					2.6	4.8	6.2	8
15127	Hubei	151	2	0.43	1.21	2.15	3.18	4.26	5.36	6.45	7.52	9.57	10.53	13.93	14.67	5.88	7.61	9.36	11.09	14.43	16	21.5	22.67
15128	Hubei	151	2	0.71	1.54	2.35	3.12	3.83	4.49	5.08	5.61	6.53	6.92	8.1	8.32	5.17	7.03	8.74	10.21	12.44	13.23	15	15.21
15131	Hubei	151	3	0.29	0.97	1.91	2.99	4.16	5.38	6.59	7.79	10.07	11.12	14.72	15.46	5.68	7.92	10.22	12.47	16.61	18.43	23.93	24.9
15133	Hubei	151	3	0.41	1.04	1.78	2.59	3.44	4.33	5.23	6.14	7.97	8.88	12.41	13.26	4.28	6.13	8.04	9.92	13.34	14.81	19.12	19.85
15135	Hubei	151	3	0.8		0.97		2.9	3.9	5						2.2	4.3	5.5
15136	Hubei	151	3	0.59	1.35	2.17	3.05	3.98	4.93	5.91	6.93	9.01	10.09	14.55	15.7	5.51	7.57	9.7	11.79	15.7	17.45	22.95	23.97
15138	Hubei	151	3			0.93		2.5	3.4	4.5						1.8	3.2	4.6
15141	Hubei	151	4	0.13	0.61	1.42	2.44	3.59	4.77	5.94	7.06	9.04	9.88	12.39	12.83	3.8	5.55	7.48	9.51	13.64	15.64	22.69	24.16
15143	Hubei	151	4	0.24	0.82	1.6	2.51	3.47	4.46	5.44	6.39	8.14	8.93	11.54	12.05	3.73	5.62	7.64	9.65	13.31	14.87	19.29	20
15146	Hubei	151	4	0.29	0.86	1.59	2.43	3.34	4.3	5.28	6.29	8.31	9.31	13.13	14.02	3.67	5.5	7.45	9.4	12.98	14.53	18.99	19.72
15152	Hubei	151	5	0.31	0.75	1.26	1.82	2.42	3.05	3.71	4.39	5.83	6.58	9.76	10.6	1.58	2.54	3.67	4.91	7.51	8.79	13.21	14.1
15153	Hubei	151	5	0.22	0.56	0.96	1.4	1.89	2.41	2.96	3.53	4.75	5.4	8.15	8.88	1.32	2.2	3.26	4.45	6.94	8.15	12.25	13.04
15154	Hubei	151	5	0.58		0.75		1.1	1.8	2.5	3.1						0.7	1.5	2.4
15157	Hubei	151	5	0.1	0.3	0.58	0.92	1.32	1.78	2.28	2.84	4.07	4.76	7.87	8.74	0.94	1.47	2.09	2.81	4.42	5.29	8.85	9.7
15158	Hubei	151	5	0.06	0.2	0.43	0.72	1.08	1.51	1.99	2.54	3.82	4.54	7.98	8.98	0.28	0.64	1.19	1.95	3.94	5.07	9.56	10.52
15161	Hubei	151	6	0.19	0.76	1.64	2.74	3.97	5.29	6.63	7.96	10.5	11.68	15.65	16.46	4.32	6.25	8.28	10.3	14.05	15.7	20.66	21.53
15163	Hubei	151	6	0.62	1.58	2.7	3.92	5.19	6.49	7.81	9.12	11.72	12.98	17.77	18.88	6.49	8.34	10.18	11.98	15.37	16.94	22.23	23.31
15165	Hubei	151	6	0.72	1.06	2.14		4.1	5.2	6.2	7					4.4	6.3	7.4	9
15166	Hubei	151	6	0.32	1.1	2.15	3.34	4.6	5.87	7.12	8.3	10.46	11.42	14.47	15.05	6	7.72	9.39	10.98	13.81	15.04	18.79	19.48
15167	Hubei	151	6			2.17		4.9	6	7.2	9.2					5.1	6.7	8.2	10.1
15168	Hubei	151	6	0.58	1.64	2.92	4.29	5.69	7.08	8.42	9.7	12.03	13.08	16.54	17.23	6.34	8.36	10.45	12.56	16.7	18.7	25.84	27.4
15211	Hubei	152	1	0.13	0.49	1	1.64	2.35	3.11	3.9	4.69	6.25	6.99	9.63	10.19	2.18	3.33	4.63	6.04	8.94	10.37	15.34	16.36
15212	Hubei	152	1	0.07	0.38	0.99	1.83	2.82	3.91	5.02	6.11	8.12	9.01	11.75	12.25	2.27	3.64	5.23	6.94	10.4	12.03	17.31	18.29
15213	Hubei	152	1	0.57				2	2.6	2.7	3.3					0.9	1.7	2.5	3.4
15214	Hubei	152	1	0.12	0.56	1.27	2.11	3	3.86	4.65	5.35	6.49	6.93	8.06	8.23	2.17	3.65	5.27	6.84	9.49	10.5	12.85	13.15
15215	Hubei	152	1	0.38	0.94	1.59	2.3	3.06	3.84	4.65	5.47	7.14	7.98	11.34	12.17	3.14	4.67	6.35	8.09	11.48	13.05	18.09	19.03
15217	Hubei	152	1	0.14	0.5	1.01	1.63	2.33	3.08	3.85	4.64	6.21	6.97	9.75	10.36	2.19	3.36	4.67	6.05	8.84	10.15	14.52	15.36
15218	Hubei	152	1		0.74	0.9		1.8	2.4	2.6	2.9					1.2	2.4	2.4	3.9
15222	Hubei	152	2	0.24	0.82	1.6	2.51	3.48	4.47	5.46	6.41	8.18	8.99	11.64	12.16	3.36	4.58	5.83	7.09	9.5	10.62	14.32	15.05
15223	Hubei	152	2	0.76		1.5		3.7	4.4	5.6	6.6					3.3	5.2	6.8	9.1
15224	Hubei	152	2	0.67	1.37	2.08	2.8	3.51	4.21	4.91	5.6	6.97	7.64	10.24	10.87	3.57	5.1	6.71	8.33	11.39	12.78	17.12	17.92
15226	Hubei	152	2	0.21	0.85	1.78	2.82	3.89	4.91	5.85	6.68	8.04	8.57	9.98	10.19	3.68	5.23	6.85	8.44	11.36	12.64	16.44	17.1
15227	Hubei	152	2		1.02	1.9		2.8	4	4.4	4.5					2.9	4.2	5.3	6.5
15228	Hubei	152	2	0.65	1.46	2.34	3.26	4.19	5.14	6.1	7.05	8.96	9.9	13.59	14.48	4.96	6.93	8.99	11.03	14.86	16.59	22	23
15231	Hubei	152	3	0.5	1.26	2.13	3.05	3.99	4.93	5.87	6.78	8.52	9.35	12.31	12.97	4.72	6.5	8.31	10.09	13.34	14.77	19.1	19.88
15233	Hubei	152	3	0.8		1.6		3.9	4.8	5.6	6.5					4.1	5.9	7.4	9.8
15234	Hubei	152	3	0.59	1.44	2.39	3.38	4.39	5.39	6.38	7.35	9.21	10.09	13.27	13.97	5.42	7.72	10.09	12.43	16.7	18.56	24.08	25.03
15236	Hubei	152	3	0.7	1.53	2.4	3.31	4.23	5.17	6.11	7.06	8.95	9.9	13.66	14.58	5.42	7.48	9.59	11.66	15.47	17.16	22.36	23.3
15238	Hubei	152	3	0.65	1.53	2.48	3.47	4.46	5.45	6.42	7.37	9.19	10.06	13.22	13.93	5.08	6.98	8.89	10.76	14.16	15.65	20.13	20.93
15242	Hubei	152	4	0.74	1.55	2.39	3.25	4.12	5.01	5.91	6.81	8.65	9.57	13.33	14.28	6.32	8.66	11.03	13.35	17.6	19.48	25.19	26.22
15243	Hubei	152	4	0.35	0.97	1.74	2.6	3.5	4.43	5.37	6.3	8.13	9	12.21	12.93	3.34	5.08	6.95	8.81	12.21	13.66	17.72	18.37
15246	Hubei	152	4	0.34	0.94	1.7	2.54	3.44	4.38	5.34	6.29	8.19	9.12	12.6	13.4	4.06	5.87	7.82	9.82	13.74	15.56	21.57	22.74
15251	Hubei	152	5	0.45	1.09	1.81	2.58	3.38	4.2	5.03	5.87	7.53	8.35	11.54	12.3	3.33	4.79	6.33	7.89	10.87	12.22	16.47	17.25
15254	Hubei	152	5	0.32	0.93	1.71	2.62	3.6	4.63	5.7	6.78	8.97	10.05	14.18	15.15	2.91	4.26	5.75	7.34	10.6	12.2	17.89	19.09
15256	Hubei	152	5	0.01	0.14	0.45	0.98	1.67	2.48	3.33	4.2	5.81	6.52	8.64	9	0.99	1.85	2.93	4.14	6.58	7.7	10.95	11.47
15257	Hubei	152	5	0.49	1.15	1.9	2.71	3.56	4.46	5.39	6.36	8.37	9.41	13.78	14.92	3.02	4.6	6.34	8.16	11.7	13.33	18.45	19.38
15258	Hubei	152	5	0.4	1	1.72	2.5	3.33	4.2	5.09	6.01	7.86	8.8	12.55	13.48	3.03	4.43	5.97	7.56	10.75	12.26	17.34	18.36
15261	Hubei	152	6	0.53	1.22	2.05		3.5	4	5.1	5.5					4.1	5.5	7	9
15263	Hubei	152	6	0.77	1.66	2.58	3.53	4.48	5.44	6.4	7.35	9.25	10.19	13.87	14.77	5.64	7.27	8.89	10.47	13.45	14.81	19.39	20.32
15264	Hubei	152	6	0.59	0.95	1.96		4.2	5.1	6.6	7.8					3.1	4.8	6.2	7.8
15265	Hubei	152	6	0.6	1.33	2.13	2.97	3.85	4.75	5.68	6.63	8.58	9.58	13.72	14.79	3.57	5.04	6.5	7.87	10.19	11.12	13.56	13.92
15266	Hubei	152	6	0.38	1.02	1.82	2.7	3.65	4.64	5.66	6.69	8.77	9.8	13.78	14.73	3.02	4.43	5.87	7.27	9.72	10.73	13.46	13.88
15267	Hubei	152	6	0.29	0.89	1.66	2.56	3.54	4.57	5.62	6.69	8.8	9.83	13.65	14.51	3.29	4.65	6.12	7.64	10.69	12.15	17.27	18.33
15268	Hubei	152	6					3.6	4	3	4.2					3.4	4.4	5.7	7.4
15311	Hubei	153	1	0.05	0.25	0.64	1.2	1.88	2.65	3.47	4.31	5.96	6.74	9.4	9.94	1.06	1.92	3.03	4.31	7.15	8.58	13.53	14.49
15318	Hubei	153	1	0.14	0.51	1.06	1.74	2.52	3.36	4.23	5.12	6.89	7.74	10.84	11.52	2.03	3.31	4.85	6.57	10.24	12.08	18.58	19.91
15321	Hubei	153	2	0.55		0.77		3.1	3.5	4	5.1					2.3	3.8	4.9	6
15322	Hubei	153	2	0.43	1.1	1.89	2.75	3.65	4.58	5.52	6.47	8.34	9.27	12.78	13.61	4.48	6.08	7.69	9.25	12.05	13.26	16.89	17.53
15323	Hubei	153	2	0.5	0.66	1.4		4	4.6	5.4	6.5					3.9	6	6.6	7.5
15324	Hubei	153	2	0.44	1.05	1.75	2.48	3.23	3.99	4.74	5.49	6.96	7.67	10.32	10.94	3.51	5.24	6.96	8.56	11.15	12.13	14.42	14.72
15325	Hubei	153	2	0.4	0.8	1.84		3.5	4	4.6	5.2		6.5			3.8	5.1	6.2	8.5		10.1
15327	Hubei	153	2	0.3	0.93	1.76	2.73	3.8	4.92	6.08	7.26	9.6	10.74	15.02	16	3.97	5.71	7.55	9.4	12.91	14.49	19.41	20.31
15328	Hubei	153	2		0.66	1.01		2.5	3.1	3.8	4.5					1.8	3.2	4.1	5
15331	Hubei	153	3	0.49	0.64	1.52		3.9	5	6.2	7.2					3.5	5.7	7.3	9
15332	Hubei	153	3	0.1	0.57	1.46	2.66	4.05	5.5	6.93	8.3	10.68	11.68	14.53	15	5.02	6.75	8.53	10.32	13.77	15.38	20.88	22
15333	Hubei	153	3	0.41		1.24		3.7	4.6	5.5	6.6					2.9	4.4	6	8.2
15334	Hubei	153	3	0.18	0.81	1.85	3.16	4.61	6.12	7.6	9.02	11.56	12.66	15.95	16.53	6.18	8.44	10.76	13.06	17.36	19.31	25.5	26.67
15335	Hubei	153	3	0.1	0.46	1.07	1.86	2.78	3.79	4.84	5.89	7.93	8.88	12.11	12.76	2.93	4.32	5.85	7.46	10.71	12.28	17.68	18.78
15337	Hubei	153	3	0.44		0.71		3	3.7	4.8	5.1					2.1	4.1	5.6	8.2
15338	Hubei	153	3	0.61	1.35	2.16	3.01	3.89	4.8	5.73	6.68	8.64	9.64	13.77	14.83	4.68	6.51	8.43	10.38	14.14	15.9	21.74	22.91
15342	Hubei	153	4	0.07	0.35	0.84	1.5	2.28	3.13	4.01	4.9	6.58	7.35	9.89	10.38	1.93	3.16	4.53	5.92	8.46	9.53	12.38	12.8
15343	Hubei	153	4	0.22	0.77	1.57	2.53	3.6	4.73	5.88	7.03	9.26	10.31	13.99	14.77	3.63	5.54	7.6	9.68	13.49	15.13	19.78	20.53
15344	Hubei	153	4	0.58	1.32	2.09	2.87	3.63	4.38	5.11	5.81	7.11	7.72	9.87	10.34	3.67	5.06	6.45	7.8	10.21	11.25	14.28	14.8
15345	Hubei	153	4	0.2	0.75	1.55		3.5	4.5	5.4	6.6					3.5	5.3	7	9.3
15346	Hubei	153	4	0.34	1.01	1.85	2.78	3.77	4.77	5.76	6.74	8.58	9.44	12.42	13.04	4.59	6.31	8.07	9.8	13	14.43	18.86	19.67
15347	Hubei	153	4	0.15	0.72	1.68	2.89	4.23	5.62	6.98	8.27	10.54	11.51	14.32	14.8	4.7	6.53	8.47	10.44	14.28	16.07	22.13	23.34
15348	Hubei	153	4	0.36	1.12	2.09	3.18	4.32	5.49	6.64	7.76	9.87	10.83	14.11	14.79	4.22	6.12	8.18	10.3	14.47	16.42	22.88	24.14
15351	Hubei	153	5	0.2	0.78	1.64	2.66	3.77	4.9	6.02	7.1	9.05	9.91	12.61	13.12	3.53	4.91	6.36	7.84	10.73	12.08	16.64	17.56
15352	Hubei	153	5	0.26	1.42	1.47		2.7	3	3.5	4					2	3	4.3	5.3
15354	Hubei	153	5	0.42	0.88	1.37	1.86	2.37	2.88	3.4	3.93	5	5.54	7.73	8.29	1.78	2.84	4.05	5.32	7.82	8.97	12.53	13.16
15358	Hubei	153	5	0.17	0.7	1.47	2.4	3.39	4.4	5.38	6.3	7.94	8.65	10.77	11.15	3.86	5.54	7.31	9.09	12.4	13.88	18.4	19.2
15361	Hubei	153	6	0.39	1.14	2.08	3.12	4.22	5.35	6.46	7.56	9.66	10.64	14.07	14.81	4.54	5.99	7.51	9.06	12.19	13.74	19.57	20.9
15362	Hubei	153	6	0.4	0.93	1.1		3.4	4.9	5.2	6.7					2.9	5.2	6.7	9.3
15363	Hubei	153	6	0.21	0.74	1.5	2.42	3.45	4.54	5.67	6.8	9.02	10.09	13.88	14.7	3.13	4.46	5.88	7.32	10.12	11.42	15.68	16.5
15364	Hubei	153	6	0.54	1.26	2.07	2.95	3.87	4.83	5.83	6.86	9	10.11	14.75	15.95	4.26	5.72	7.21	8.7	11.54	12.86	17.27	18.15
15365	Hubei	153	6	0.54	1.07	1.61	2.14	2.67	3.19	3.72	4.25	5.3	5.82	7.92	8.44	2.35	3.56	4.78	5.88	7.63	8.27	9.69	9.86
15368	Hubei	153	6	0.21	0.7	1.36	2.14	2.99	3.87	4.77	5.66	7.39	8.21	11.09	11.71	2.49	3.71	5.03	6.39	9	10.19	13.9	14.57
15414	Hubei	154	1	0.29	0.82	1.46	2.17	2.9	3.64	4.37	5.09	6.45	7.09	9.32	9.8	3.48	5.04	6.73	8.47	11.87	13.46	18.69	19.71
15416	Hubei	154	1	0.2	0.76	1.58	2.59	3.7	4.87	6.05	7.21	9.41	10.42	13.79	14.47	4.88	6.98	9.26	11.64	16.45	18.78	26.99	28.71
15417	Hubei	154	1			0.79		2.5	3	4	4.6					1.9	4.2	5.2	6.9
15421	Hubei	154	2	0.25	0.7	1.26	1.92	2.65	3.45	4.3	5.2	7.11	8.11	12.39	13.51	2.53	3.89	5.45	7.13	10.58	12.25	18.01	19.16
15422	Hubei	154	2	0.69	1.05	1.36		2.9	3	3.5	3.6					2.8	4.6	5.5	7
15425	Hubei	154	2	0.7	1.38	2.05	2.72	3.38	4.05	4.71	5.37	6.68	7.34	9.95	10.6	5.16	6.79	8.42	10	12.87	14.15	18.14	18.89
15427	Hubei	154	2	0.29	1	1.98	3.12	4.34	5.59	6.83	8.03	10.26	11.27	14.59	15.25	5.96	7.85	9.84	11.9	16.15	18.29	26.67	28.67
15428	Hubei	154	2		1.04	1.92		3.7	4.4	5.2	6.8					4.2	6.3	7.9	10.7
15433	Hubei	154	3	0.42	0.98	1.6	2.27	2.98	3.72	4.48	5.27	6.91	7.75	11.29	12.21	4.06	5.68	7.44	9.3	13.15	15.08	22.38	24.04
15442	Hubei	154	4	0.39	0.99	1.69	2.45	3.24	4.06	4.9	5.74	7.42	8.25	11.46	12.22	3.98	5.67	7.46	9.27	12.73	14.32	19.39	20.35
15444	Hubei	154	4	0.4	1.15	2.06	3.06	4.09	5.13	6.15	7.14	9	9.86	12.79	13.41	4.33	6.04	7.87	9.78	13.63	15.52	22.37	23.86
15446	Hubei	154	4	0.33	0.87	1.53	2.28	3.1	3.98	4.89	5.84	7.83	8.86	13.1	14.19	3.46	4.72	6.08	7.52	10.51	12.02	17.92	19.31
15447	Hubei	154	4	0.5	1.21	2.03	2.91	3.83	4.78	5.76	6.76	8.78	9.8	13.88	14.89	5.29	6.99	8.79	10.68	14.62	16.63	24.72	26.71
15451	Hubei	154	5	0.1	0.51	1.25	2.25	3.42	4.71	6.04	7.36	9.88	11.04	14.78	15.51	3.52	5.32	7.33	9.46	13.74	15.78	22.65	24.01
15457	Hubei	154	5	0.43	0.91	1.42	1.94	2.48	3.02	3.58	4.14	5.29	5.87	8.23	8.83	1.96	3.37	5	6.7	9.86	11.2	14.8	15.34
15458	Hubei	154	5	0.28	0.81	1.47	2.21	3.02	3.87	4.75	5.65	7.46	8.37	11.86	12.69	2.95	4.7	6.66	8.72	12.69	14.48	19.87	20.79
15461	Hubei	154	6	0.21	0.77	1.57	2.53	3.6	4.72	5.85	6.99	9.16	10.18	13.68	14.41	3.66	5.07	6.53	8	10.78	12.05	16.15	16.94
15462	Hubei	154	6	0.8		1.92		3.8	4.6	5.9	7.1					4.1	5.9	7.7	9.9
15463	Hubei	154	6	0.26	0.83	1.58	2.46	3.43	4.45	5.51	6.58	8.73	9.77	13.69	14.59	3.7	5.26	6.94	8.68	12.1	13.72	19.22	20.33
15464	Hubei	154	6	0.56	1.25	2	2.79	3.61	4.45	5.31	6.19	8.01	8.94	12.77	13.76	3.74	5.23	6.78	8.33	11.28	12.62	16.92	17.74
15465	Hubei	154	6	0.38	0.96	1.64	2.4	3.23	4.11	5.04	6.02	8.1	9.19	13.86	15.1	3.44	4.86	6.39	7.97	11.1	12.6	17.78	18.85
15466	Hubei	154	6	1		1.38		3	3.5	3.7	4.8					2.7	4.2	5.2	6.8
15467	Hubei	154	6	0.68	1.52	2.43	3.4	4.4	5.44	6.5	7.6	9.84	10.99	15.75	16.97	5.26	7.22	9.26	11.32	15.31	17.18	23.48	24.75
15468	Hubei	154	6	0.51	0.63	1.33		2.4	3.2	4	4.9					1.7	3.4	4.5	5.5
15511	Hubei	155	1	0.47		0.53		2	2.6	3.2	3.8					1	2.2	3.2	4.5
15512	Hubei	155	1	0.32	0.93	1.67	2.49	3.35	4.22	5.09	5.93	7.53	8.28	10.89	11.45	3.7	5.28	6.95	8.63	11.86	13.34	18.06	18.95
15515	Hubei	155	1	0.32	0.88	1.57	2.33	3.13	3.97	4.82	5.67	7.36	8.19	11.28	11.99	3.53	5.11	6.81	8.53	11.86	13.38	18.28	19.2
15516	Hubei	155	1	0.56		0.84		2.5	3	3.5	4.6					1.9	3.8	4.6	6.1
15517	Hubei	155	1	0.11	0.46	1.01	1.69	2.44	3.21	3.97	4.7	6.02	6.59	8.34	8.66	2.67	4.16	5.77	7.35	10.17	11.33	14.4	14.85
15518	Hubei	155	1	0.45	1.16	1.98	2.88	3.82	4.8	5.78	6.78	8.76	9.74	13.49	14.38	4	6	8.2	10.48	14.92	16.98	23.54	24.76
15521	Hubei	155	2	0.75	1.52	2.31	3.08	3.86	4.63	5.39	6.14	7.61	8.33	11.12	11.79	5.61	7.39	9.12	10.74	13.56	14.75	18.16	18.73
15522	Hubei	155	2	0.45	1.12	1.88	2.7	3.53	4.37	5.2	6.02	7.6	8.36	11.13	11.76	4.81	6.23	7.64	9.03	11.64	12.84	16.86	17.68
15523	Hubei	155	2	0.7	0.87	1.42		3.5	4	4.6	5.5					3.4	5.1	6.1	7.7
15524	Hubei	155	2	0.24	1.1	2.24	3.34	4.25	4.96	5.47	5.83	6.27	6.39	6.59	6.61	5.11	7.19	8.82	9.98	11.27	11.59	12.05	12.08
15525	Hubei	155	2	0.46		2.2		4.4	5.6	6.5	7.6					5.2	7.5	9.2	10.8
15526	Hubei	155	2	0.44	1.32	2.43	3.67	4.97	6.28	7.58	8.84	11.2	12.29	15.98	16.74	7.53	9.51	11.45	13.33	16.82	18.41	23.7	24.77
15532	Hubei	155	3	0.54	1.16	1.82	2.49	3.19	3.89	4.61	5.34	6.83	7.58	10.66	11.44	3.12	4.6	6.23	7.92	11.25	12.8	17.93	18.91
15536	Hubei	155	3	0.57	1.2	1.85	2.51	3.19	3.88	4.57	5.27	6.69	7.41	10.32	11.05	4.84	6.63	8.41	10.11	13.12	14.39	18.03	18.65
15538	Hubei	155	3	0.81	1.59	2.37	3.15	3.92	4.69	5.45	6.22	7.74	8.5	11.53	12.28	5.13	6.79	8.47	10.12	13.18	14.58	19.09	19.96
15545	Hubei	155	4	0.5	1.13	1.79	2.47	3.16	3.83	4.5	5.15	6.4	7	9.2	9.7	3.24	4.61	6.08	7.61	10.66	12.12	17.17	18.21
15551	Hubei	155	5	0.45	0.99	1.57	2.18	2.81	3.46	4.13	4.81	6.21	6.92	9.86	10.61	2.51	3.38	4.32	5.29	7.31	8.32	12.24	13.16
15552	Hubei	155	5	0.36	0.53	1.8		3.4	3.9	4.2	5.1					3.1	4.1	6.4	7
15553	Hubei	155	5	0.46		1.29		2.1	3.4	4.2	5.4					1.5	2.9	4.1	5.4
15554	Hubei	155	5	0.79	1.63	2.5	3.39	4.29	5.2	6.12	7.04	8.91	9.85	13.66	14.62	6.24	8.31	10.41	12.47	16.34	18.11	23.84	24.96
15555	Hubei	155	5	0.15	0.56	1.16	1.88	2.68	3.53	4.4	5.27	6.95	7.75	10.5	11.08	2.5	3.79	5.23	6.76	9.8	11.23	15.97	16.89
15556	Hubei	155	5	0.67		1.24		2.4	3.3	3.9	5					1.5	2.6	3.7	5.3
15557	Hubei	155	5	0.44	1.04	1		1.7	2.9	4	5.5					1.3	2.4	4.8	5.6
15558	Hubei	155	5	0.28	0.76	1.35	1.99	2.66	3.34	4.02	4.69	5.97	6.58	8.74	9.22	2.2	3.5	4.94	6.43	9.23	10.47	14.03	14.62
15561	Hubei	155	6	0.29	0.85	1.52	2.23	2.95	3.66	4.34	4.98	6.12	6.63	8.24	8.55	2.92	3.88	4.93	6.06	8.58	9.95	16.09	17.79
15562	Hubei	155	6	0.2	0.81	1.72	2.82	4.03	5.28	6.5	7.69	9.84	10.79	13.75	14.31	4.05	5.64	7.35	9.11	12.68	14.42	20.68	22.03
15563	Hubei	155	6	0.68		1		3.6	3.6	4.6	5.1					2.4	3.4	4.5	6.2
15565	Hubei	155	6	0.28	0.78	1.39	2.07	2.8	3.58	4.37	5.18	6.8	7.61	10.75	11.5	2.44	3.4	4.41	5.43	7.41	8.33	11.4	12.01
15566	Hubei	155	6	0.5	0.67	1.5		3.5	4	4.8	6.5					3.5	4.8	6.2	8.6
15567	Hubei	155	6	0.28	0.78	1.4	2.09	2.82	3.59	4.37	5.16	6.71	7.48	10.33	10.99	2.25	3.22	4.23	5.25	7.15	8	10.6	11.07
15615	Hubei	156	1	0.2	0.83	1.69	2.62	3.51	4.29	4.96	5.52	6.34	6.63	7.28	7.37	3.28	4.71	5.93	6.88	8.08	8.43	9.02	9.06
15616	Hubei	156	1	0.54	1.26	2.05	2.87	3.71	4.56	5.41	6.26	7.94	8.76	11.91	12.66	3.46	4.9	6.4	7.88	10.67	11.91	15.75	16.45
15617	Hubei	156	1	0.27	0.77	1.4	2.11	2.87	3.66	4.47	5.28	6.89	7.68	10.62	11.29	2.53	4	5.61	7.25	10.27	11.56	15.17	15.74
15621	Hubei	156	2	0.1	0.44	1	1.74	2.62	3.6	4.63	5.69	7.81	8.84	12.5	13.29	2.7	4.2	5.94	7.83	11.81	13.79	20.83	22.3
15633	Hubei	156	3	0.34	0.98	1.78	2.68	3.63	4.61	5.59	6.56	8.44	9.33	12.51	13.21	4.57	6.49	8.45	10.36	13.8	15.27	19.52	20.24
15636	Hubei	156	3	0.43	1.16	2.04	3.01	4.04	5.11	6.2	7.3	9.47	10.54	14.57	15.51	5.18	7.24	9.39	11.56	15.72	17.63	23.85	25.06
15638	Hubei	156	3	0.2	0.76	1.59	2.61	3.75	4.97	6.22	7.47	9.89	11.03	14.99	15.81	3.62	5.2	6.9	8.65	12.11	13.73	19.19	20.27
15641	Hubei	156	4	0.3		2.38		4.7	5.8	6.2	7.2		9			5.1	7.2	8.7	10.8		12.8
15642	Hubei	156	4	0.3	0.63	1.54		4.3	5.3	6.6	7.3		9.5	8		3.2	5.2	6.7	8.2		11	14
15643	Hubei	156	4	0.23		1.79		4.5	5.5	7	7.8		10.5			4.2	6.1	8	10.2		14.1
15644	Hubei	156	4	0.63	1.52	2.48	3.44	4.38	5.27	6.1	6.88	8.26	8.87	10.81	11.19	4.69	6.16	7.66	9.15	12.01	13.35	17.96	18.92
15645	Hubei	156	4	0.28	0.96	1.91	3.01	4.21	5.44	6.66	7.87	10.12	11.15	14.59	15.28	4.26	5.82	7.5	9.27	12.9	14.73	21.73	23.35
15647	Hubei	156	4	0.22	0.79	1.6	2.55	3.58	4.66	5.75	6.81	8.83	9.76	12.89	13.53	3.43	4.97	6.66	8.43	12	13.72	19.72	20.96
15648	Hubei	156	4			1.04		2.8	3.8	5.2	6.1					2.1	3.9	5.5	7.5
15651	Hubei	156	5	0.21	0.67	1.3	2.03	2.84	3.68	4.54	5.4	7.09	7.9	10.82	11.46	2.66	4.16	5.88	7.73	11.53	13.36	19.58	20.8
15661	Hubei	156	6	0.21	0.79	1.64	2.68	3.83	5.06	6.31	7.56	9.99	11.14	15.11	15.95	3.32	4.56	5.88	7.22	9.85	11.1	15.42	16.32
15662	Hubei	156	6	0.41	1.18	2.1	3.07	4.04	4.96	5.82	6.62	7.99	8.57	10.32	10.64	3.83	5.24	6.63	7.92	10.11	11	13.4	13.77
15663	Hubei	156	6	0.37	1.02	1.81	2.69	3.62	4.58	5.56	6.55	8.48	9.43	12.95	13.76	3.03	4.39	5.83	7.29	10.05	11.29	15.18	15.89
15664	Hubei	156	6	0.32	0.92	0.95		3.2	3.2	3.7	3.9					2.5	3.4	4.4	5.7
15665	Hubei	156	6	0.64	1.35	2.1	2.86	3.64	4.44	5.24	6.05	7.69	8.52	11.88	12.73	3.68	5.05	6.39	7.64	9.76	10.63	12.93	13.29
15667	Hubei	156	6	0.5		1.6		2.9	3.4	4.3	4.7					2.5	3.7	4.9	6.1
15668	Hubei	156	6	0.38	0.6	1.3		2.8	3.5	3.8	4.1					2.2	2.9	3.5	4.7
15711	Hubei	157	1	0.34	0.91	1.59	2.35	3.16	3.99	4.83	5.68	7.35	8.17	11.26	11.98	3.73	5.31	7.04	8.86	12.57	14.39	20.96	22.37
15712	Hubei	157	1	0.56	1.08	1.67		3.1	4.6	5	5					2.6	4.1	5.3	7
15713	Hubei	157	1	0.81	1.23	1.89		4.1	5.2	6	7					4.4	6.2	7.6	9.6
15714	Hubei	157	1	0.8	1.69	2.61	3.54	4.47	5.41	6.34	7.27	9.12	10.03	13.6	14.47	5.1	6.93	8.82	10.69	14.25	15.88	21.22	22.26
15715	Hubei	157	1	0.5	1.28	2.16	3.07	3.96	4.83	5.65	6.43	7.82	8.44	10.44	10.84	5.06	6.64	8.21	9.72	12.49	13.72	17.58	18.3
15716	Hubei	157	1	0.28	0.78	1.83		2.9	4	4.6						2.3	3.9	4.5	5.8
15717	Hubei	157	1	0.19	0.67	1.37	2.23	3.21	4.27	5.37	6.5	8.77	9.89	14.01	14.94	3.13	4.47	5.95	7.54	10.91	12.63	19.29	20.84
15718	Hubei	157	1	0.29	0.82	1.46	2.18	2.93	3.71	4.49	5.26	6.76	7.48	10.09	10.67	3.29	4.63	6.05	7.47	10.17	11.41	15.38	16.13
15721	Hubei	157	2	0.36	1.11	2.08	3.16	4.32	5.5	6.68	7.84	10.04	11.07	14.62	15.37	5.79	7.69	9.64	11.61	15.42	17.23	23.52	24.85
15722	Hubei	157	2	0.48		1.35		3.2	4.1	5	6					2.3	3.6	4.5	5.7
15723	Hubei	157	2	0.72	1.63	2.58	3.56	4.53	5.49	6.44	7.36	9.13	9.97	13.05	13.75	4.72	6.6	8.49	10.32	13.55	14.92	18.8	19.44
15726	Hubei	157	2	0.68	1.35	2.01	2.65	3.29	3.92	4.54	5.15	6.35	6.94	9.22	9.77	4.68	6.39	7.95	9.3	11.32	12.04	13.63	13.82
15727	Hubei	157	2		0.96	1.61		3.7	4.8	6	7.3					3.6	5.6	7.3	9.7
15728	Hubei	157	2	0.5	1.15	1.87	2.64	3.45	4.3	5.17	6.07	7.94	8.9	12.92	13.96	4.75	6.11	7.49	8.89	11.63	12.96	17.87	18.98
15731	Hubei	157	3	0.39	0.92	1.53	2.19	2.9	3.64	4.41	5.21	6.88	7.75	11.42	12.38	3.55	4.89	6.28	7.65	10.2	11.35	14.94	15.61
15732	Hubei	157	3	0.15	0.62	1.34	2.26	3.31	4.45	5.64	6.84	9.21	10.35	14.36	15.22	3.26	4.8	6.49	8.27	11.85	13.57	19.45	20.64
[truncated: 2,979 more rows]
